# Supplementary material for: Association between Venom Immunotherapy and Changes in Serum Protein—Peptide Patterns
Source: Vaccines (Basel). 2021 Mar 12;9(3):249. doi: 10.3390/vaccines9030249 (PMC8001044; doi:10.3390/vaccines9030249)
Supplement: Supplementary file 1 [file vaccines-09-00249-s001.zip]

Archive with 5 entries (4 files):
- vaccines-1117847-revised sup/
- vaccines-1117847-revised sup/Supplementary Materials - Document S1 - Results.docx
- vaccines-1117847-revised sup/Supplementary Materials - Spreadsheet S1 - sIgG4 and sIgE levels in study group and control group.xlsx
- vaccines-1117847-revised sup/Supplementary Materials - Spreadsheet S2 - List of relative intensities of proteomic features detected in all samples.xlsx
- vaccines-1117847-revised sup/Supplementary Materials - Spreadsheet S3 - LOW and HIGH responders results.xlsx
