# Supplementary material for: Association between Venom Immunotherapy and Changes in Serum Protein—Peptide Patterns
Source: Vaccines (Basel). 2021 Mar 12;9(3):249. doi: 10.3390/vaccines9030249 (PMC8001044; doi:10.3390/vaccines9030249)
Supplement: Supplementary file 1 [file vaccines-09-00249-s001.zip › vaccines-1117847-revised sup/Supplementary Materials - Spreadsheet S1 - sIgG4 and sIgE levels in study group and control group.xlsx]

## Sheet: Study group
numer	sIgG4 one day before starting VIT [mgA/l]	sIgG4 on the 90th day of VIT [mgA/l]	sIgG4 on the 180th day of VIT [mgA/l]	sIgE before starting VIT [kUA/l]	sIgE on the 180th day of VIT [kUA/l]
UR-1	0.14	1.91	1.75	2.82	0.76
UR-2	0.83	7.37	5.21	51.7	1.15
UR-3	0.37	5.88	4.06	100	36.4
UR-4	0.88	3.94	3.64	9.58	12.1
UR-5	0.08	1.84	1.39	0.8	0.94
UR-7	2.14	9.26	8.83	21.8	20.6
UR-8	0.18	3.92	4.21	1.41	8.73
UR-9	15.6	20	20.3	12.2	12.7
UR-10	5.1	17.6	15.8	26.7	10.1
UR-11	0.44	4.57	3.3	3.37	3.19
UR-19	-	-	-	19.4	6.35
UR-33	6.83	20.1	18.7	5.04	8.4
UR-35	0.55	4.1	4.91	29	15
UR-36	1.62	11.2	10.5	9.48	20.3
UR-37	2.21	9.8	11.3	2.82	2.51
UR-38	0.18	2.86	1.87	4.13	8.47
UR-40	0.04	1.37	1.22	1.14	1.26
UR-28	0.11	2.3	3.23	35.7	6.54
UR-29	1.13	1.63	1.54	14.3	6.43
UR-31	2.94	7.3	7.11	12.7	12.6
UR-32	0.17	2.7	3.12	1.23	1.17
UR-34	1.3	12.5	11.95	8.03	15.4

## Sheet: Control group
numer	sIgG4 level [mgA/l]	sIgG4 level after 90 days [mgA/l]
UR-13	0.42	0.38
UR-14	0.86	0.74
UR-20	-	-
UR-21	2.07	1.84
UR-23	3.03	2.39
UR-24	0.28	0.18
UR-25	0.01	0.01
