# Supplementary material for: Association between Venom Immunotherapy and Changes in Serum Protein—Peptide Patterns
Source: Vaccines (Basel). 2021 Mar 12;9(3):249. doi: 10.3390/vaccines9030249 (PMC8001044; doi:10.3390/vaccines9030249)
Supplement: Supplementary file 1 [file vaccines-09-00249-s001.zip › vaccines-1117847-revised sup/Supplementary Materials - Spreadsheet S2 - List of relative intensities of proteomic features detected in all samples.xlsx]

## Sheet: Arkusz1
		1020.93	1073.56	1077.93	1207.26	1221.16	1238.35	1262.25	1277.28	1283.24	1300.94	1331.52	1351.37	1364.33	1420.1	1449.73	1466.66	1519.87	1537.74	1546.56	1568.49	1617.58	1866.3	1945.24	2093.2	2105.82	2554.56	2660.77	2769.78	2932.82	2952.88	3240.92	3315.61	4053.21	4209.36	4643.3	5903.35
1UR-13	Control - 1st day	0.000406954	0.000509514	0.000381209	0.000753504	0.000621782	0.000768596	0.00197052	0.00112719	0.000510284	0.000668476	0.000396039	0.000166347	0.000492821	0.000350188	0.000572354	0.00167535	0.000650642	0.000604892	0.00541755	0.000544712	0.00179488	0.000137087	0.00104834	0.000682859	0.000631572	0.000716244	0.00154482	0.000709019	0.0015389	0.000564381	0.000596681	0.000415036	0.000586237	0.00123772	0.000402146	0.00059496
1UR-14	Control - 1st day	0.000321878	0.000407638	0.000329158	0.000459506	0.000440237	0.000589191	0.00138842	0.000780473	0.000341081	0.000478051	0.000338008	0.000447553	0.000347646	0.000335045	0.00045548	0.00107335	0.000397523	0.000325241	0.00313705	0.000331932	0.000509292	0.000851748	0.000886858	0.00100337	0.000522078	0.000329223	0.00135575	0.00015269	0.00044091	0.000391761	0.000696857	0.000442429	0.000670609	0.0008867	0.00041889	0.000377346
1UR-17	Control - 1st day	0.000530846	0.000529212	0.000570883	0.00100896	0.00055543	0.000779984	0.00218552	0.00100024	0.000666057	0.00057729	0.000583625	0.000574435	0.000415671	0.00047311	0.000528072	0.00186275	0.00057676	0.000540122	0.00425603	0.000463638	0.00191961	0.000653484	0.00391415	0.000677236	0.000497717	0.00104098	0.00214593	0.000943513	0.00164338	0.000443406	0.000767065	0.000370485	0.000482775	0.000772064	0.000369298	0.000397097
1UR-18	Control - 1st day	0.000156094	0.000435466	0.000157044	0.000581486	0.000724813	0.000870579	0.0018276	0.0012479	0.00044347	0.000715069	0.000435217	0.000616611	0.000397262	0.000154452	0.000434227	0.00170878	0.00054779	0.00052428	0.00265272	0.000151942	0.000483696	0.000832923	0.000630573	0.000547042	0.000634523	0.000565423	0.0014216	0.000478458	0.00109876	0.000576755	0.000603862	0.000423776	0.000527851	0.000998575	0.000425161	0.000518768
1UR-20	Control - 1st day	0.000156094	0.000157212	0.000157044	0.000411217	0.000384347	0.00045003	0.00101442	0.00061703	0.000131692	0.000345422	0.000465341	0.000166347	0.000368452	0.000154452	0.00128759	0.00105099	0.000423475	0.000405559	0.0011444	0.000151942	0.000442161	0.00738669	0.0020781	0.000756616	0.000409775	0.00061616	0.00229025	0.000544607	0.000865554	0.000154893	0.000648398	0.000423185	0.000562084	0.000743467	0.000130835	0.000151645
1UR-21	Control - 1st day	0.000156094	0.000346457	0.000314089	0.000422937	0.00031413	0.000379185	0.000928286	0.000759526	0.000306586	0.000359883	0.000458927	0.000166347	0.000328656	0.000154452	0.000904227	0.00113565	0.000482373	0.000351482	0.000875768	0.000151942	0.000410014	0.0046934	0.00234164	0.000597194	0.000458049	0.000391574	0.00182663	0.000675459	0.000928952	0.000154893	0.000457918	0.000418626	0.000543155	0.000913803	0.000321395	0.000151645
1UR-23	Control - 1st day	0.000156094	0.000157212	0.000157044	0.000186515	0.000153802	0.000338287	0.000348378	0.000166251	0.000131692	0.00013002	0.000140703	0.000166347	0.000388518	0.000154452	0.000157513	0.000305639	0.000168263	0.00016262	0.00034438	0.000151942	0.000205007	0.000137087	0.000145596	0.000118241	0.000170905	0.000160161	0.000152686	0.00015269	0.000337095	0.000154893	0.000125519	0.000141569	0.000125957	0.000201248	0.000130835	0.000151645
1UR-24	Control - 1st day	0.000156094	0.000460397	0.000356637	0.000518086	0.000468576	0.000655023	0.00186143	0.00110193	0.000498608	0.000540885	0.000474653	0.000166347	0.000419911	0.000389606	0.000473297	0.00136839	0.000666866	0.000614615	0.00350859	0.000392974	0.00117749	0.00112625	0.00230488	0.000932026	0.000549623	0.000726106	0.00222087	0.000838368	0.00140073	0.000321226	0.000547037	0.000368583	0.000759221	0.00116113	0.000312463	0.000313916
2UR-13	Control - 90th day	0.0016531	0.000441639	0.00107712	0.00275479	0.000451416	0.00051174	0.00162077	0.000772492	0.00048729	0.000488947	0.000417233	0.00194675	0.00041414	0.000528529	0.000582838	0.00415595	0.000710297	0.000675916	0.00324598	0.000436807	0.00238432	0.00118866	0.00153931	0.000570884	0.000492313	0.000598604	0.00114547	0.000669	0.000932302	0.000468509	0.000532735	0.000425736	0.000534686	0.000885129	0.000383568	0.000481427
2UR-14	Control - 90th day	0.000156094	0.000351206	0.000342572	0.000373031	0.000367269	0.000464676	0.00128752	0.000767289	0.000380096	0.00048059	0.000457417	0.000166347	0.00035797	0.000354919	0.000384881	0.000913007	0.000471717	0.000413574	0.00261109	0.000440786	0.000705914	0.000674366	0.0010356	0.000654792	0.000429991	0.000733519	0.00141281	0.000620707	0.00110418	0.000508271	0.000823471	0.000428721	0.000448264	0.000813065	0.000455098	0.000481792
2UR-17	Control - 90th day	0.000751216	0.000345796	0.00056845	0.00151466	0.00034638	0.000432066	0.00133474	0.000672649	0.000379842	0.000429726	0.000452946	0.00104501	0.000384404	0.000390401	0.000468848	0.00255432	0.000573279	0.000522231	0.00231306	0.000293164	0.00155263	0.000869064	0.00157677	0.000660374	0.000439795	0.000518757	0.00145055	0.000650819	0.000904159	0.0003474	0.000535103	0.000425909	0.00052058	0.000800505	0.000264288	0.000318806
2UR-18	Control - 90th day	0.000751216	0.000345796	0.00056845	0.00151466	0.00034638	0.000432066	0.00133474	0.000672649	0.000379842	0.000429726	0.000452946	0.00104501	0.000384404	0.000390401	0.000468848	0.00255432	0.000573279	0.000522231	0.00231306	0.000293164	0.00155263	0.000869064	0.00157677	0.000660374	0.000439795	0.000518757	0.00145055	0.000650819	0.000904159	0.0003474	0.000535103	0.000425909	0.00052058	0.000800505	0.000264288	0.000318806
2UR-20	Control - 90th day	0.000156094	0.000344283	0.000157044	0.000186515	0.000335283	0.000363238	0.00107986	0.000653204	0.000410011	0.000351341	0.000539832	0.000166347	0.000408774	0.000326912	0.000349799	0.000611279	0.000414958	0.00016262	0.0019657	0.000151942	0.000723668	0.00112781	0.00215535	0.00096884	0.000428861	0.000438962	0.00245773	0.000772827	0.000985104	0.000335626	0.000524094	0.000385663	0.000690898	0.000919338	0.000130835	0.000151645
2UR-21	Control - 90th day	0.000156094	0.000157212	0.000157044	0.000388696	0.000153802	0.000449291	0.00104216	0.000587453	0.000447264	0.000394029	0.000400917	0.000344691	0.000361583	0.000370532	0.000330212	0.000894137	0.000517875	0.000498976	0.000979609	0.000151942	0.000471533	0.000137087	0.00151898	0.00060075	0.000469396	0.000382038	0.00130628	0.000586149	0.000685716	0.000154893	0.000397421	0.000529338	0.00055524	0.000867396	0.000130835	0.000151645
2UR-23	Control - 90th day	0.000156094	0.000344588	0.000157044	0.000413935	0.000333302	0.000348901	0.000866691	0.000569892	0.000131692	0.000417613	0.000546156	0.000166347	0.000333673	0.000154452	0.00053776	0.000686789	0.000336525	0.000412944	0.00126044	0.000151942	0.000845589	0.00134698	0.00213536	0.000714917	0.000347668	0.000432375	0.0015983	0.000544523	0.00091909	0.000154893	0.000485405	0.000374547	0.000404589	0.000469829	0.000130835	0.000151645
2UR-24	Control - 90th day	0.00222982	0.000435848	0.00151988	0.00497096	0.000437209	0.000454549	0.00211144	0.000685567	0.000422697	0.000445839	0.000356119	0.00347956	0.000430286	0.00060706	0.000627601	0.00806475	0.0009883	0.000969357	0.00381554	0.000425563	0.00418477	0.000739472	0.00107601	0.000452063	0.000470544	0.000527045	0.000782705	0.000711709	0.00079856	0.000462207	0.000447495	0.000411449	0.000489803	0.000848272	0.000354555	0.000494678
1UR-1	VIT - one day before	0.000156094	0.000413256	0.000391554	0.000457993	0.000445777	0.000367014	0.00119313	0.000568255	0.000386675	0.000367456	0.00039675	0.000166347	0.000161954	0.000366151	0.000469727	0.00109831	0.000549512	0.000466958	0.00310663	0.000427033	0.00107805	0.00125682	0.00105027	0.000426256	0.000406502	0.000490277	0.00130702	0.00108823	0.000685436	0.000578944	0.000705244	0.000397985	0.000387021	0.000537704	0.000348813	0.000616109
1UR-2	VIT - one day before	0.000662726	0.000715091	0.000157044	0.00126015	0.000662038	0.000749981	0.00295721	0.00132557	0.000916054	0.000718559	0.000140703	0.000861191	0.000600894	0.000154452	0.00067699	0.00297255	0.000746394	0.000820808	0.00570817	0.000696717	0.00209315	0.000710434	0.000835997	0.000118241	0.0007129	0.000627311	0.00103414	0.000703925	0.000999373	0.000154893	0.000125519	0.000141569	0.000125957	0.000826909	0.000130835	0.000151645
1UR-3	VIT - one day before	0.000708442	0.000550377	0.000450589	0.00106922	0.000471543	0.000562261	0.00183935	0.000908392	0.000501913	0.000530251	0.000740232	0.000166347	0.000161954	0.000465017	0.000585601	0.00264732	0.000513322	0.000600514	0.00470963	0.000575577	0.000559517	0.000453901	0.000145596	0.000577804	0.000632568	0.000626621	0.00138712	0.00015269	0.00046101	0.000474553	0.000976173	0.000141569	0.000502579	0.000676863	0.000130835	0.000151645
1UR-4	VIT - one day before	0.000156094	0.000362769	0.000319414	0.000463151	0.000363947	0.000407887	0.00108055	0.000674211	0.000365148	0.000390684	0.000367627	0.000479908	0.000161954	0.000154452	0.00044077	0.00102132	0.000500815	0.000492408	0.0030393	0.000413262	0.000540151	0.000628996	0.000485176	0.000409065	0.000514841	0.000160161	0.000871201	0.00015269	0.000376187	0.000467942	0.000455757	0.000377124	0.000539321	0.000878927	0.000332687	0.000483828
1UR-5	VIT - one day before	0.000584085	0.000409218	0.000453888	0.00112071	0.000442305	0.000534794	0.00182338	0.00083083	0.000528013	0.000357797	0.000391826	0.000644026	0.000411241	0.0004444	0.000433686	0.00240789	0.000534383	0.000523022	0.00287017	0.000405754	0.000662316	0.000137087	0.0016251	0.000416221	0.000429124	0.000684544	0.000581199	0.000420122	0.000862543	0.000154893	0.00043402	0.000448283	0.000463297	0.000652797	0.000130835	0.000151645
1UR-8	VIT - one day before	0.000399603	0.000451729	0.000431146	0.000814823	0.000589752	0.000787205	0.0024277	0.00157329	0.000697901	0.000708441	0.000419188	0.000899189	0.000577953	0.000344008	0.000841839	0.00207498	0.000740801	0.000640881	0.00741753	0.000830946	0.00232147	0.000353937	0.000479839	0.000452658	0.00052075	0.000642138	0.000997717	0.000619784	0.00113699	0.000431128	0.000400384	0.000377307	0.000125957	0.000613821	0.000130835	0.000357686
1UR-9	VIT - one day before	0.000317291	0.000419927	0.000314941	0.000534539	0.000453172	0.000528626	0.00179413	0.000929056	0.000535492	0.000523096	0.000394822	0.000166347	0.000380618	0.000154452	0.000683868	0.0016346	0.000616515	0.000573981	0.00572938	0.000760929	0.00106889	0.000599104	0.000596514	0.000639462	0.000575063	0.00079622	0.00134297	0.000601788	0.00125314	0.000384107	0.000433915	0.000409918	0.000524237	0.000992026	0.000326843	0.000400644
1UR-10	VIT - one day before	0.000156094	0.000157212	0.000157044	0.000470667	0.000153802	0.000365747	0.000650184	0.000166251	0.000345536	0.00013002	0.000516012	0.000332695	0.000161954	0.000359791	0.000315027	0.00120297	0.000569543	0.000478192	0.00143977	0.000373976	0.000620905	0.000339607	0.0012258	0.000497283	0.000455119	0.000160161	0.00181874	0.000322185	0.000529823	0.000515853	0.000472021	0.000408798	0.000512338	0.000898479	0.000130835	0.000562791
1UR-11	VIT - one day before	0.000397914	0.000474255	0.000445457	0.000799902	0.000486877	0.000790567	0.0023672	0.00150281	0.000717898	0.000797964	0.00051322	0.000843361	0.000581817	0.000154452	0.00047051	0.00187324	0.000666792	0.000627245	0.00396212	0.000495805	0.0017609	0.000579067	0.000512594	0.000765095	0.000665277	0.000716032	0.00158743	0.00106219	0.00139841	0.000654081	0.000517909	0.000453546	0.000604308	0.000935614	0.000130835	0.000508062
1UR-19	VIT - one day before	0.000156094	0.000368437	0.000157044	0.000546352	0.000392167	0.000484213	0.00139797	0.000766035	0.000423402	0.00045305	0.000471612	0.000562396	0.000400583	0.000154452	0.000441935	0.0013182	0.000496916	0.000441322	0.0017508	0.000151942	0.000877	0.001452	0.00370799	0.000596018	0.000432882	0.00062274	0.00222213	0.00102762	0.00138802	0.00039055	0.000580637	0.000415024	0.000558961	0.000936868	0.000389958	0.000392057
1UR-28	VIT - one day before	0.000349153	0.000397381	0.00036432	0.000657346	0.000414217	0.000487903	0.00125896	0.000801353	0.0003933	0.000469132	0.00036242	0.000516678	0.000424291	0.000154452	0.000479245	0.00163242	0.000492898	0.000529372	0.00359991	0.000425383	0.00103307	0.000632398	0.00173132	0.000527454	0.000550569	0.000652772	0.00132548	0.0008013	0.00123165	0.000372691	0.000491213	0.000509224	0.000753795	0.00120881	0.000378994	0.000402756
1UR-29	VIT - one day before	0.000444906	0.000505534	0.000435002	0.000619582	0.000575032	0.000803146	0.00205301	0.0012104	0.000474011	0.000680496	0.000140703	0.000611525	0.000481238	0.000391714	0.000449766	0.00136443	0.000467402	0.000493905	0.00358581	0.000404834	0.00128957	0.000581922	0.000627179	0.000436989	0.000595822	0.000773301	0.000815995	0.000722231	0.000956258	0.000430545	0.000430665	0.000508287	0.000632347	0.000972806	0.000377349	0.000151645
1UR-31	VIT - one day before	0.000156094	0.000157212	0.000157044	0.000406523	0.000153802	0.000139227	0.000420362	0.000409743	0.000131692	0.00013002	0.000644299	0.000463738	0.000161954	0.000154452	0.000157513	0.00110382	0.000548486	0.00016262	0.000659622	0.000151942	0.000205007	0.000564989	0.00191681	0.000538134	0.000764111	0.000160161	0.00203051	0.00015269	0.00046077	0.000559803	0.000561776	0.000370597	0.000688957	0.00122743	0.00050906	0.000517006
1UR-32	VIT - one day before	0.000940244	0.000433379	0.0004695	0.00194738	0.000388447	0.000439608	0.000971431	0.000664377	0.000131692	0.00044328	0.000406054	0.000710604	0.000389212	0.000404036	0.000541793	0.00351878	0.000552222	0.000676769	0.003794	0.000374064	0.00204477	0.00042075	0.00200322	0.000428411	0.000499017	0.000754828	0.00111001	0.000532387	0.00140598	0.000494447	0.000600285	0.000396317	0.000426007	0.000869631	0.000416748	0.000469509
1UR-33	VIT - one day before	0.000347897	0.000157212	0.000350681	0.00053438	0.000153802	0.000139227	0.000174189	0.000166251	0.000131692	0.00013002	0.000140703	0.000399013	0.000161954	0.000154452	0.000157513	0.000910453	0.000340741	0.00033937	0.00131648	0.000350516	0.000572943	0.000456233	0.000574217	0.000351731	0.000459288	0.000160161	0.000500255	0.000423283	0.00037388	0.000408946	0.000372886	0.000511222	0.000414599	0.000708787	0.000358771	0.000354941
1UR-34	VIT - one day before	0.000356367	0.000340668	0.000326444	0.000569116	0.000153802	0.000342841	0.000789435	0.000433214	0.000131692	0.000366762	0.000324899	0.000337723	0.000323907	0.00033039	0.000404269	0.00124023	0.000344055	0.000434164	0.00215956	0.000359203	0.0011306	0.000366716	0.00114527	0.000369279	0.000409913	0.000402213	0.000708471	0.00049662	0.000576942	0.000476359	0.000460747	0.000460285	0.000570165	0.00088303	0.000376473	0.000387666
1UR-35	VIT - one day before	0.00280083	0.000414724	0.00182059	0.00700944	0.000435351	0.000423362	0.00274103	0.000695214	0.000338167	0.000447591	0.000331258	0.00498842	0.000465709	0.000711936	0.000658795	0.0122083	0.00128186	0.00133262	0.00401434	0.000414144	0.00588961	0.000486001	0.000597438	0.00040761	0.000414094	0.000472643	0.000648849	0.000789991	0.000715388	0.00043164	0.000377702	0.000369418	0.000376577	0.000711102	0.000314871	0.000465706
1UR-36	VIT - one day before	0.000542405	0.000157212	0.000439326	0.00104542	0.000153802	0.000139227	0.000544431	0.000442523	0.000131692	0.00013002	0.000140703	0.000518739	0.000408207	0.000362058	0.000457532	0.00193715	0.000611949	0.000526787	0.00196826	0.000151942	0.00107934	0.000137087	0.000832727	0.000430259	0.000382691	0.000440996	0.000739836	0.000785359	0.000454078	0.00040253	0.000484253	0.000425698	0.000466792	0.000734859	0.000415301	0.00039747
1UR-37	VIT - one day before	0.00332737	0.000400931	0.00161424	0.0064086	0.00035453	0.000139227	0.00167046	0.000414077	0.000131692	0.000284384	0.00031001	0.00295049	0.000350964	0.000740543	0.000651107	0.00944032	0.00104385	0.000880591	0.00515364	0.000462359	0.00492725	0.000462465	0.000145596	0.000285682	0.000516711	0.000336423	0.00067842	0.000895436	0.000663705	0.000498786	0.000323211	0.00036259	0.000334207	0.00127495	0.000319294	0.000610855
1UR-38	VIT - one day before	0.00402446	0.000515454	0.00251546	0.00973852	0.000565188	0.000449657	0.00336635	0.000704943	0.000272131	0.000404979	0.000422826	0.00605413	0.000408785	0.000738132	0.000748158	0.0137753	0.00147998	0.00131735	0.00518663	0.000382291	0.00734213	0.000655137	0.000145596	0.000118241	0.000486344	0.000432583	0.000773793	0.00094199	0.000877362	0.000460658	0.000270865	0.000365635	0.000303753	0.00109377	0.000311608	0.000474461
1UR-39	VIT - one day before	0.0027789	0.000410108	0.00174667	0.00767229	0.000435131	0.000447301	0.00322675	0.000713417	0.000362403	0.000517931	0.000329885	0.00596964	0.000503247	0.000839344	0.000603586	0.0147992	0.00145745	0.00185042	0.00326748	0.000409313	0.00687258	0.000452974	0.000145596	0.000118241	0.000415726	0.000415098	0.000514756	0.000728559	0.000578512	0.000376418	0.000125519	0.000381662	0.000350635	0.000618675	0.000300798	0.000362656
1UR-40	VIT - one day before	0.000840899	0.000157212	0.000769593	0.00181959	0.000153802	0.000139227	0.00137827	0.000408896	0.000131692	0.000398447	0.000140703	0.00170494	0.000387269	0.000154452	0.000157513	0.00441317	0.000757792	0.000594164	0.00127803	0.000151942	0.00165639	0.000137087	0.000145596	0.000118241	0.000424844	0.000160161	0.000152686	0.000543249	0.000406337	0.000381164	0.000125519	0.000362016	0.000125957	0.000402495	0.000130835	0.000151645
2UR-1	VIT - 1st day	0.000312189	0.000420774	0.000345491	0.000417131	0.000348959	0.000139227	0.000410944	0.000332502	0.000131692	0.00013002	0.000388428	0.000166347	0.000484686	0.000334427	0.000378318	0.0007836	0.000358592	0.000371355	0.00258881	0.000360561	0.000955205	0.000647904	0.00123506	0.000387145	0.000460216	0.000639204	0.00109713	0.00158564	0.000653009	0.000474228	0.000471104	0.000362324	0.000534433	0.000722775	0.000351633	0.000386392
2UR-2	VIT - 1st day	0.000837389	0.000786414	0.000743555	0.0017393	0.000794506	0.000845597	0.00345932	0.00144711	0.000973866	0.000776578	0.000140703	0.00110971	0.000161954	0.000154452	0.000870834	0.00374165	0.000942102	0.000978431	0.00737342	0.00089556	0.00341352	0.000906754	0.00125182	0.000118241	0.000878802	0.000753324	0.00110107	0.000794177	0.00147249	0.000832502	0.000125519	0.000141569	0.000125957	0.000964743	0.000130835	0.000151645
2UR-3	VIT - 1st day	0.00139181	0.000721376	0.000651275	0.00187707	0.000572707	0.00070261	0.00296656	0.00142448	0.000811999	0.000765763	0.000677017	0.000833138	0.000424149	0.000679818	0.000789894	0.00390176	0.000565218	0.000785829	0.00525	0.000901074	0.00164092	0.000552932	0.000363422	0.000382589	0.000492491	0.000753172	0.00128757	0.000509156	0.000659051	0.000464862	0.000613789	0.000141569	0.000491305	0.000921813	0.000359698	0.000474755
2UR-4	VIT - 1st day	0.000359272	0.000360477	0.000366422	0.000605111	0.000453441	0.000587772	0.00181282	0.000907495	0.000508986	0.000507694	0.000323642	0.000442745	0.000351914	0.000405387	0.00059305	0.00142059	0.00066227	0.000681068	0.00460974	0.00060225	0.00159835	0.000611839	0.000592522	0.000416099	0.000604766	0.000470955	0.000962402	0.000396675	0.000510967	0.000427043	0.000556531	0.000141569	0.000421753	0.000956102	0.000333454	0.000423117
2UR-5	VIT - 1st day	0.000820605	0.000466938	0.0005621	0.00120097	0.000500543	0.000623992	0.00178064	0.000976835	0.000541585	0.000560498	0.000447319	0.00107818	0.000437915	0.000459422	0.000592949	0.00235244	0.000657106	0.00060111	0.00367876	0.00054707	0.00151332	0.00116607	0.00136657	0.00060927	0.000532863	0.00069024	0.00140138	0.000680218	0.00102828	0.000475606	0.000536645	0.000412862	0.0005555	0.000888083	0.000388721	0.000465273
2UR-8	VIT - 1st day	0.00048617	0.000625807	0.00061167	0.00128213	0.000756402	0.00112161	0.00325064	0.0020384	0.000908343	0.000910558	0.000369843	0.00117907	0.000714224	0.000154452	0.000963232	0.00295332	0.00111604	0.00086347	0.00978294	0.00117307	0.00343004	0.000399369	0.000563075	0.000362384	0.000433669	0.000976746	0.000853733	0.00056709	0.00129866	0.000491769	0.000392005	0.000141569	0.000125957	0.000514566	0.000130835	0.000151645
2UR-9	VIT - 1st day	0.000358689	0.000384731	0.000402657	0.000698662	0.000438978	0.000543078	0.00156775	0.00079252	0.000428154	0.000495152	0.000346801	0.000568486	0.000344294	0.00033569	0.000608699	0.00147942	0.000645937	0.000475677	0.00525362	0.000659112	0.00187509	0.000351207	0.000548299	0.000435623	0.000508971	0.00068533	0.000786633	0.000333034	0.000733036	0.000322326	0.000408183	0.00033459	0.000363744	0.000692657	0.000130835	0.000151645
2UR-10	VIT - 1st day	0.000156094	0.000157212	0.000157044	0.000186515	0.000153802	0.000139227	0.000174189	0.000166251	0.000131692	0.00013002	0.000140703	0.000166347	0.000384645	0.000154452	0.000157513	0.000305639	0.000168263	0.00016262	0.00017219	0.000151942	0.000205007	0.000137087	0.000145596	0.000118241	0.000170905	0.000160161	0.000152686	0.00015269	0.000168547	0.000154893	0.000125519	0.000141569	0.000125957	0.000201248	0.000130835	0.000151645
2UR-11	VIT - 1st day	0.000156094	0.000387031	0.000434526	0.000494122	0.000381562	0.000577931	0.00206986	0.00127917	0.000518915	0.000649722	0.00042535	0.00064138	0.000492234	0.000154452	0.000426772	0.00133676	0.00057363	0.000516079	0.00294397	0.000501654	0.00127215	0.000805438	0.000593803	0.000854502	0.000688813	0.000661305	0.00134669	0.000709514	0.00104143	0.000474405	0.000496975	0.000356934	0.000617474	0.000899959	0.000338078	0.000372131
2UR-19	VIT - 1st day	0.000432412	0.000452044	0.000437152	0.000743514	0.000462915	0.000633273	0.00192705	0.00112079	0.000532114	0.000574228	0.000458084	0.00061314	0.000415908	0.000154452	0.000425798	0.00164543	0.000618199	0.000525469	0.00272462	0.000444103	0.00134305	0.00124473	0.00331723	0.000566507	0.000451721	0.000760885	0.00180994	0.00117349	0.00155745	0.000367155	0.000509565	0.000425951	0.000542876	0.000817931	0.000484464	0.000151645
2UR-28	VIT - 1st day	0.000420763	0.000527297	0.000390304	0.000851032	0.000587757	0.000695101	0.00174062	0.00120609	0.000477248	0.000618759	0.000354058	0.000660945	0.000406289	0.000349595	0.000574763	0.00209967	0.000623346	0.000678852	0.00486935	0.000527221	0.00192872	0.000441319	0.00117884	0.000471924	0.000587971	0.000674383	0.000885536	0.000884156	0.00106908	0.000395655	0.000383748	0.000415768	0.000583315	0.00106489	0.000323678	0.00030329
2UR-29	VIT - 1st day	0.000594738	0.000588507	0.000435942	0.00125193	0.000595152	0.000649254	0.00331616	0.000978917	0.00106249	0.000584145	0.000453212	0.000166347	0.000161954	0.00072427	0.000511365	0.00203756	0.000563933	0.000672371	0.00407133	0.000609	0.00192895	0.000484343	0.00105269	0.000646486	0.000500402	0.00113196	0.00135837	0.000967381	0.00127073	0.000694347	0.000968541	0.000415132	0.000553743	0.00104091	0.000498502	0.000852327
2UR-31	VIT - 1st day	0.00241448	0.000412601	0.00165184	0.00579967	0.000422057	0.000419451	0.0022794	0.000650841	0.000351721	0.000446719	0.000337792	0.00395608	0.000445759	0.000654644	0.000620163	0.00971998	0.00108545	0.00109923	0.00377303	0.000416649	0.00476823	0.000516492	0.00096295	0.000395357	0.000447958	0.000479489	0.000687636	0.000700651	0.000750393	0.000451842	0.00041624	0.000400015	0.000441962	0.000784709	0.00034213	0.000483926
2UR-32	VIT - 1st day	0.000905186	0.000405105	0.000478302	0.00172782	0.000427005	0.000449695	0.00141745	0.000785666	0.000459997	0.000533228	0.000393691	0.00073167	0.000389217	0.000452009	0.000591347	0.00301496	0.000701032	0.000738363	0.00470527	0.000440408	0.0022328	0.000137087	0.00115907	0.000397516	0.000427338	0.000609684	0.000875048	0.000471636	0.00123359	0.000453171	0.000487261	0.000411938	0.000460045	0.000939696	0.000444006	0.000403541
2UR-33	VIT - 1st day	0.000424042	0.000157212	0.00036742	0.000801914	0.000153802	0.000139227	0.000440479	0.000359868	0.00030905	0.00013002	0.000323342	0.000457353	0.000352434	0.000154452	0.000445391	0.0015302	0.000399607	0.000468427	0.0028122	0.000341831	0.00114254	0.000498166	0.00101632	0.00037067	0.000590277	0.000363378	0.000766591	0.000457007	0.000365456	0.000376857	0.000511197	0.000539381	0.000561638	0.00129802	0.000377934	0.000487785
2UR-34	VIT - 1st day	0.000459085	0.000365853	0.000324106	0.000768792	0.000339451	0.000424445	0.000731313	0.000579372	0.000351538	0.000423925	0.000140703	0.000518376	0.000161954	0.000329008	0.000511376	0.00167972	0.000487178	0.000601668	0.00332696	0.000340595	0.00157756	0.000437265	0.00164272	0.000442973	0.000646521	0.00040009	0.000954727	0.000552282	0.000791029	0.000521021	0.000533954	0.000475861	0.000763141	0.00130294	0.000364833	0.000525049
2UR-35	VIT - 1st day	0.000667711	0.000450888	0.000493708	0.00117752	0.000526578	0.000591353	0.00124286	0.000885447	0.0003909	0.000624416	0.000354935	0.000514587	0.000362385	0.000404555	0.00083251	0.00220397	0.000870725	0.000705033	0.00684701	0.000490492	0.00351532	0.000413806	0.000542823	0.000347077	0.0004487	0.000735554	0.00103209	0.000721968	0.00126837	0.000503512	0.000509769	0.000393409	0.000387034	0.000762406	0.000363014	0.000476056
2UR-36	VIT - 1st day	0.000428453	0.000359308	0.000375666	0.000850416	0.000363511	0.000426136	0.0010868	0.000820045	0.000131692	0.000434543	0.000140703	0.00052124	0.000397884	0.000405311	0.000554664	0.00183101	0.000812895	0.000736826	0.00419173	0.000475135	0.00189721	0.000137087	0.000796211	0.000387891	0.000433599	0.000461332	0.000807063	0.000711893	0.000454247	0.000356362	0.00042617	0.000429095	0.000548126	0.000785013	0.000401153	0.000362303
2UR-37	VIT - 1st day	0.00345911	0.000382454	0.00178356	0.0084744	0.000385926	0.000139227	0.00293955	0.000362836	0.000131692	0.00026004	0.000324735	0.00546237	0.000374736	0.00088853	0.00087298	0.0163111	0.00147407	0.00121916	0.0048988	0.00041252	0.00753359	0.00049093	0.000145596	0.000236482	0.000410944	0.000485695	0.000613057	0.00108237	0.000785632	0.000510164	0.000347727	0.000141569	0.000125957	0.000942347	0.000307402	0.00062778
2UR-38	VIT - 1st day	0.00288755	0.000470789	0.00213548	0.0090291	0.000461014	0.000404836	0.00415708	0.000590466	0.000263383	0.000400327	0.000291044	0.0083998	0.000438196	0.000807755	0.000762058	0.0182465	0.00162199	0.00187332	0.00411857	0.000385025	0.0082824	0.000387856	0.000145596	0.000118241	0.000404874	0.000433272	0.000525104	0.000874011	0.000861181	0.000398255	0.000255753	0.000310266	0.000125957	0.00060818	0.000281534	0.000428084
2UR-39	VIT - 1st day	0.0012257	0.000398601	0.00105994	0.00566289	0.000394483	0.000403668	0.00329903	0.000574544	0.000276556	0.000363136	0.000324961	0.00712292	0.000522409	0.000710751	0.000630667	0.0175343	0.00137804	0.00299365	0.00254788	0.000318465	0.00787697	0.000519347	0.000145596	0.000118241	0.000361797	0.000437557	0.000381019	0.00100756	0.000582724	0.000351908	0.000125519	0.000311295	0.000125957	0.00047979	0.000130835	0.000151645
2UR-40	VIT - 1st day	0.00155365	0.000157212	0.00116724	0.00625588	0.000447963	0.000139227	0.00371945	0.000944809	0.000414966	0.000760069	0.000140703	0.00784251	0.000931265	0.00102015	0.00061974	0.0212246	0.0014712	0.00318895	0.00269703	0.000476698	0.00781137	0.000137087	0.000145596	0.000118241	0.000378442	0.000486195	0.000152686	0.00015269	0.000571182	0.000154893	0.000125519	0.000141569	0.000125957	0.000435735	0.000130835	0.000151645
3UR-1	VIT - 11th day	0.000484391	0.000526372	0.00045431	0.000450721	0.000394246	0.000402936	0.00102857	0.000711494	0.000344423	0.000442415	0.000437602	0.000166347	0.000468118	0.000390813	0.000489418	0.00112772	0.000525963	0.000516075	0.00315256	0.000395531	0.000988827	0.000533152	0.00123705	0.000400846	0.000396637	0.000556217	0.000852549	0.000891861	0.000600949	0.000348989	0.000509879	0.000393839	0.000543318	0.000783741	0.000348372	0.000314691
3UR-2	VIT - 11th day	0.000777266	0.000723314	0.000157044	0.00138929	0.000716088	0.00104806	0.00367751	0.00146676	0.00107977	0.000816362	0.000695143	0.000916839	0.000161954	0.000154452	0.000157513	0.00311822	0.000796552	0.000906635	0.00608872	0.000767057	0.00188946	0.000989788	0.000831356	0.000118241	0.000838339	0.000783604	0.00111789	0.000766256	0.00114147	0.000154893	0.000125519	0.000710591	0.000125957	0.000919254	0.000130835	0.000151645
3UR-3	VIT - 11th day	0.000605292	0.000453927	0.000458015	0.000842379	0.00048775	0.000599782	0.00165442	0.000945534	0.000526132	0.000540021	0.00045873	0.000692122	0.000434534	0.000404798	0.000563285	0.00181474	0.000614235	0.000560518	0.00359393	0.000548189	0.00115693	0.00102502	0.00125618	0.000586625	0.000525303	0.00065163	0.00138169	0.000644259	0.000939715	0.000466902	0.000527896	0.000401598	0.000536582	0.000859687	0.000381329	0.000449791
3UR-4	VIT - 11th day	0.000375033	0.000354415	0.000388118	0.000502388	0.000398401	0.00039315	0.00121795	0.000645026	0.000455036	0.000350451	0.000381126	0.000407798	0.000358204	0.00038032	0.000448412	0.00126733	0.00063963	0.000566348	0.00349178	0.000524593	0.000873511	0.000355873	0.00069153	0.000464727	0.000399888	0.000373954	0.000944762	0.00015269	0.00045114	0.00040574	0.000499837	0.000354379	0.000394502	0.000686525	0.000334397	0.000378655
3UR-5	VIT - 11th day	0.000912244	0.000585219	0.000531713	0.00171783	0.000607664	0.000805035	0.00275907	0.00112482	0.000853319	0.000629401	0.000503236	0.000628935	0.00044881	0.000484568	0.000459451	0.00346254	0.000652678	0.000620722	0.00353578	0.000452324	0.000932618	0.000137087	0.000866298	0.000425663	0.000516396	0.000691319	0.000830222	0.000491226	0.00095447	0.000406439	0.000459753	0.000141569	0.000125957	0.000626119	0.000130835	0.000151645
3UR-8	VIT - 11th day	0.00037621	0.000574204	0.000572313	0.00084448	0.000636114	0.000905014	0.00208412	0.000992658	0.000585126	0.000574737	0.000457246	0.000675746	0.000408597	0.000405019	0.000733469	0.00214851	0.000719029	0.000680404	0.00683772	0.000686338	0.0016816	0.000575865	0.000433845	0.000579817	0.000586975	0.000741526	0.00118494	0.000626396	0.00110664	0.000452418	0.000419666	0.000474205	0.0004534	0.000950883	0.000394267	0.000414902
3UR-9	VIT - 11th day	0.00035376	0.000385406	0.000385278	0.000721372	0.000438105	0.000607528	0.00152597	0.000792511	0.000459668	0.000431709	0.00033605	0.000603104	0.000373955	0.000154452	0.000681225	0.00178652	0.00065259	0.000580911	0.00508074	0.000615043	0.0014462	0.000466799	0.000401927	0.000466248	0.000514413	0.000597753	0.00104903	0.00046063	0.000802214	0.000417829	0.000491493	0.000336249	0.000382877	0.000863878	0.000311621	0.000372006
3UR-10	VIT - 11th day	0.000156094	0.000157212	0.000387929	0.000624656	0.000153802	0.000461753	0.000645265	0.000382067	0.000131692	0.00013002	0.000735727	0.000621278	0.000161954	0.000154452	0.000396621	0.00131465	0.00070128	0.000430238	0.00258082	0.000421103	0.000739165	0.000622411	0.00176662	0.000700793	0.000726219	0.000404402	0.00256216	0.000551124	0.000830888	0.000697492	0.000690778	0.000392821	0.000762072	0.000947435	0.000402377	0.000527117
3UR-11	VIT - 11th day	0.000156094	0.000446114	0.000441781	0.000708135	0.000535252	0.00070605	0.00186036	0.00109866	0.000515352	0.000688156	0.000366058	0.0008482	0.000366478	0.000324228	0.000589498	0.00177512	0.000864215	0.000679394	0.00495079	0.000440966	0.00132828	0.000893374	0.000539618	0.000684452	0.000642285	0.000421925	0.00115556	0.000525421	0.000930777	0.000454795	0.000392482	0.000355304	0.000625346	0.000970261	0.000360047	0.000408616
3UR-19	VIT - 11th day	0.000507046	0.000359755	0.000417383	0.00080123	0.000367366	0.00053109	0.00135199	0.000667042	0.000571195	0.000445708	0.000351069	0.000813905	0.000161954	0.000394664	0.000367429	0.00147779	0.000581676	0.000476812	0.00159317	0.000151942	0.000758559	0.00132411	0.00305712	0.000449973	0.00051909	0.000651348	0.00111835	0.000749888	0.00117372	0.000154893	0.000387498	0.000409459	0.000565907	0.00105756	0.000365356	0.000151645
3UR-28	VIT - 11th day	0.000396067	0.000379504	0.000339366	0.000612611	0.00041523	0.000504499	0.00149041	0.00071407	0.000428745	0.000416212	0.000408869	0.000542833	0.000389707	0.000154452	0.000485781	0.00176512	0.000614873	0.000556323	0.00345631	0.000358879	0.000710398	0.000903696	0.000678376	0.000462419	0.000592344	0.000472326	0.00134098	0.000661303	0.000915564	0.000567371	0.000509959	0.000492004	0.000660192	0.0010956	0.000400518	0.000624532
3UR-29	VIT - 11th day	0.000156094	0.000471619	0.000157044	0.00059298	0.00048668	0.000619094	0.0015944	0.000821398	0.000526211	0.000624912	0.000140703	0.000420641	0.000161954	0.000546213	0.000507565	0.00119261	0.000499207	0.000521559	0.0034871	0.000484686	0.0012125	0.000439316	0.00082855	0.000559507	0.000644552	0.000931316	0.000911573	0.000640152	0.000905588	0.000154893	0.000558537	0.000477948	0.000579594	0.00097272	0.000130835	0.000151645
3UR-31	VIT - 11th day	0.000710921	0.000157212	0.000157044	0.00119335	0.000153802	0.000432076	0.000801261	0.000514808	0.000131692	0.00040755	0.000397129	0.000628628	0.000161954	0.00040762	0.000157513	0.00200484	0.00047179	0.000506315	0.00203072	0.000151942	0.0015989	0.000411945	0.00204253	0.00040658	0.000571741	0.000580942	0.000649638	0.000438711	0.000865397	0.000154893	0.000441651	0.000530223	0.00045746	0.000935488	0.000376392	0.000151645
3UR-32	VIT - 11th day	0.00103984	0.000383541	0.000461257	0.00199941	0.000347512	0.000370133	0.000819979	0.000483793	0.000131692	0.000391049	0.000140703	0.000845346	0.000427683	0.00037134	0.000468067	0.0035256	0.000478035	0.000536003	0.00260547	0.000359739	0.00182178	0.000499233	0.00163665	0.000317725	0.000425919	0.000630318	0.000605909	0.000544746	0.00111512	0.000363668	0.000335676	0.00038766	0.000360241	0.000691498	0.000130835	0.000151645
3UR-33	VIT - 11th day	0.00133552	0.00041326	0.00085466	0.00286108	0.000441233	0.000543181	0.00186767	0.000799873	0.000436492	0.0004888	0.000384099	0.00167411	0.000351093	0.000455572	0.000519829	0.00445811	0.000820547	0.000763404	0.00404033	0.000456054	0.00262356	0.000597398	0.000902581	0.000379727	0.000537443	0.000544701	0.00100081	0.000643284	0.000870804	0.000393762	0.000399307	0.000359312	0.000413964	0.000865351	0.00029088	0.000369916
3UR-34	VIT - 11th day	0.00133552	0.00041326	0.00085466	0.00286108	0.000441233	0.000543181	0.00186767	0.000799873	0.000436492	0.0004888	0.000384099	0.00167411	0.000351093	0.000455572	0.000519829	0.00445811	0.000820547	0.000763404	0.00404033	0.000456054	0.00262356	0.000597398	0.000902581	0.000379727	0.000537443	0.000544701	0.00100081	0.000643284	0.000870804	0.000393762	0.000399307	0.000359312	0.000413964	0.000865351	0.00029088	0.000369916
3UR-35	VIT - 11th day	0.00320304	0.00045173	0.00219444	0.00671272	0.000430116	0.000480464	0.00172476	0.000693412	0.000386221	0.000458488	0.000319397	0.00294233	0.000462545	0.000604323	0.000669023	0.00755538	0.00114714	0.000972021	0.00521452	0.000463463	0.00492354	0.000274175	0.000299013	0.000118241	0.000419845	0.000384979	0.000686365	0.000656874	0.000791634	0.000506891	0.000303453	0.000141569	0.000290692	0.000576346	0.00026167	0.000449823
3UR-36	VIT - 11th day	0.00133552	0.00041326	0.00085466	0.00286108	0.000441233	0.000543181	0.00186767	0.000799873	0.000436492	0.0004888	0.000384099	0.00167411	0.000351093	0.000455572	0.000519829	0.00445811	0.000820547	0.000763404	0.00404033	0.000456054	0.00262356	0.000597398	0.000902581	0.000379727	0.000537443	0.000544701	0.00100081	0.000643284	0.000870804	0.000393762	0.000399307	0.000359312	0.000413964	0.000865351	0.00029088	0.000369916
3UR-37	VIT - 11th day	0.00376168	0.000338207	0.00193708	0.00775067	0.000363401	0.000329665	0.0022207	0.000589463	0.000293749	0.000331401	0.000316753	0.00392336	0.000394025	0.000887175	0.000673448	0.0116437	0.00105884	0.00104029	0.00492607	0.000439323	0.00524121	0.00036418	0.000145596	0.000118241	0.000456017	0.000328995	0.00072366	0.000796715	0.000673285	0.000661721	0.000328431	0.000141569	0.000272717	0.000896377	0.00030451	0.000822837
3UR-38	VIT - 11th day	0.00394788	0.000157212	0.00269791	0.00977922	0.000522653	0.000432524	0.00404061	0.000799585	0.000346823	0.000413567	0.000328218	0.00713351	0.000426383	0.000961779	0.00084356	0.0156571	0.00166489	0.00155005	0.00518735	0.000507073	0.00891927	0.000817163	0.000145596	0.000118241	0.000448806	0.000561163	0.000722303	0.00109392	0.00116283	0.000544651	0.000353284	0.000141569	0.000251914	0.000934999	0.00028971	0.000828273
3UR-39	VIT - 11th day	0.00315534	0.000465118	0.00207121	0.00743435	0.000482969	0.000552352	0.0022316	0.000916244	0.000394814	0.000479945	0.000383426	0.0044503	0.000454634	0.000465793	0.000653436	0.00956313	0.00144792	0.00148282	0.00523917	0.00046442	0.00651203	0.000580291	0.000145596	0.000118241	0.000537449	0.000425438	0.000799869	0.00111665	0.000605608	0.00041211	0.000125519	0.000402794	0.000350635	0.00102908	0.00034197	0.000375639
3UR-40	VIT - 11th day	0.00430069	0.000481856	0.0020293	0.00968267	0.000446283	0.000139227	0.00275677	0.000838234	0.000131692	0.000715092	0.000140703	0.00454678	0.000447332	0.0010094	0.000532029	0.0125034	0.00145986	0.00132124	0.00371346	0.000432414	0.00711294	0.000137087	0.000145596	0.000118241	0.000449209	0.000160161	0.000377971	0.000413575	0.000578269	0.000154893	0.000125519	0.000141569	0.000125957	0.000644222	0.000130835	0.000151645
4UR-1	VIT - 90th day	0.000156094	0.000485353	0.000441582	0.000478681	0.000448117	0.000594615	0.00142059	0.000698341	0.000398494	0.000481052	0.000396979	0.000166347	0.000338577	0.000409422	0.00045334	0.00133051	0.000606432	0.000480786	0.00332734	0.000379624	0.00118074	0.000630272	0.00178879	0.000401526	0.000455931	0.00069473	0.00104264	0.000859024	0.00102115	0.000388106	0.000538693	0.000338215	0.000427858	0.000650089	0.000337287	0.000327288
4UR-2	VIT - 90th day	0.000673785	0.00059281	0.000157044	0.00156496	0.000639427	0.000698663	0.00266436	0.0012383	0.000774901	0.000660593	0.000140703	0.0010456	0.000161954	0.000154452	0.000157513	0.00333675	0.00083331	0.000839258	0.00442855	0.000151942	0.00164743	0.000137087	0.000864474	0.000118241	0.000170905	0.0010215	0.000686161	0.00015269	0.000713575	0.000154893	0.00063723	0.000141569	0.000125957	0.000574451	0.000130835	0.000151645
4UR-3	VIT - 90th day	0.00101795	0.000449628	0.000500193	0.00178998	0.0003396	0.000453403	0.00152359	0.000702301	0.000465841	0.000429516	0.000626994	0.000718084	0.000161954	0.000427438	0.000516715	0.00383359	0.000571568	0.000720454	0.00410262	0.000545209	0.000893342	0.000354757	0.00043036	0.000452834	0.000547832	0.000408423	0.00126341	0.000360584	0.00039519	0.000446124	0.000602584	0.000372117	0.000544287	0.000976655	0.000130835	0.000463879
4UR-4	VIT - 90th day	0.000156094	0.000316089	0.000157044	0.000498596	0.000153802	0.000365437	0.000754988	0.000413891	0.000327894	0.000328029	0.000372493	0.000421064	0.000161954	0.000154452	0.000393897	0.00107754	0.000508374	0.000469594	0.00280622	0.000421319	0.000614225	0.000462144	0.000428063	0.00034424	0.000469349	0.000341089	0.000864352	0.00015269	0.000366769	0.000489126	0.00043817	0.000474018	0.000512114	0.00080236	0.000372637	0.000428633
4UR-5	VIT - 90th day	0.00100318	0.000556907	0.000527886	0.00191801	0.000547004	0.000709789	0.00190425	0.000931167	0.000491581	0.000599155	0.000396469	0.000790594	0.000403206	0.000395702	0.000549635	0.00377327	0.000705588	0.000625221	0.00391947	0.000455545	0.00116615	0.000137087	0.000858313	0.000386811	0.000503195	0.00082579	0.000707127	0.000406026	0.000786382	0.000434182	0.000482432	0.000358381	0.000125957	0.000622998	0.000381097	0.000151645
4UR-8	VIT - 90th day	0.000453573	0.000475821	0.000492997	0.000857872	0.000505619	0.000640877	0.00181034	0.00090105	0.000515489	0.000526183	0.000366998	0.000166347	0.00048462	0.000448487	0.000657881	0.00200547	0.000669645	0.000615514	0.00521113	0.000569262	0.0012711	0.00057596	0.000648065	0.000378726	0.000463967	0.00065486	0.00103581	0.00072411	0.000984509	0.000450802	0.000455482	0.000141569	0.00037015	0.000812676	0.000130835	0.000409509
4UR-9	VIT - 90th day	0.000482681	0.000467341	0.000467575	0.00102832	0.000483364	0.000574821	0.00182835	0.000873833	0.000501744	0.000560664	0.000384532	0.000857643	0.000462961	0.000392923	0.000730299	0.00230078	0.000781621	0.000541981	0.0059258	0.000701696	0.0017686	0.000557704	0.00073644	0.000488339	0.000461122	0.000771947	0.00108295	0.000574263	0.0011224	0.000378812	0.000411106	0.000330357	0.000327132	0.000769734	0.000331801	0.000410736
4UR-10	VIT - 90th day	0.00135299	0.000445333	0.000834168	0.00203139	0.000456336	0.000545996	0.00161516	0.000819496	0.000506118	0.000524145	0.000443303	0.00155492	0.000417463	0.000526745	0.000553946	0.00329901	0.000656884	0.000634054	0.0029865	0.000439169	0.00194237	0.001201	0.00151883	0.000619531	0.000532315	0.000609192	0.00128818	0.00068374	0.000972508	0.000485687	0.000544185	0.000428351	0.000562443	0.000941046	0.000393885	0.000485779
4UR-11	VIT - 90th day	0.000156094	0.000342822	0.000379691	0.000586976	0.000381338	0.00048531	0.00126467	0.000757379	0.000383583	0.000474594	0.000369613	0.000683985	0.000335015	0.000154452	0.000391373	0.0013278	0.000629555	0.000549208	0.0024666	0.000380363	0.000766919	0.000560082	0.000479397	0.000748592	0.000611757	0.000411629	0.00134899	0.000549314	0.000833166	0.000408132	0.000428827	0.000377425	0.000775547	0.0011591	0.000358589	0.000363734
4UR-19	VIT - 90th day	0.00205639	0.000432639	0.00137051	0.00404089	0.000433347	0.000459721	0.00182061	0.00070041	0.000448427	0.000444464	0.000386071	0.00288116	0.00041635	0.000581219	0.000628651	0.00624652	0.000849049	0.000814471	0.00350572	0.000426569	0.00323637	0.00106627	0.00125837	0.000527814	0.000476227	0.000539003	0.000969177	0.000682584	0.000833492	0.000467814	0.000472092	0.00041632	0.000514395	0.000872743	0.000360534	0.000497961
4UR-28	VIT - 90th day	0.00202654	0.000421494	0.00131714	0.00481357	0.000426387	0.000448799	0.00217227	0.000722392	0.000345858	0.000424695	0.000343358	0.00308514	0.000388191	0.000511025	0.000544062	0.00794138	0.000953987	0.000877215	0.00375965	0.000393156	0.0034829	0.000491349	0.000545348	0.000298532	0.000464933	0.000504622	0.000810571	0.0006202	0.000763998	0.000395737	0.00036465	0.000336779	0.000289452	0.000798952	0.000301754	0.000379923
4UR-29	VIT - 90th day	0.00325585	0.000500674	0.00165763	0.00807375	0.000481701	0.000448141	0.00214356	0.000658312	0.000131692	0.000465834	0.000386912	0.00400624	0.000484086	0.000847475	0.000521119	0.0118051	0.00107264	0.00103921	0.00353323	0.000389319	0.00488442	0.000548717	0.000375764	0.000118241	0.000492474	0.000416914	0.000537573	0.000493718	0.000734662	0.000154893	0.000125519	0.000381289	0.000125957	0.00102327	0.000373438	0.000342104
4UR-31	VIT - 90th day	0.0030169	0.000432869	0.00172605	0.00605163	0.000374436	0.00036419	0.00156661	0.00049625	0.000384957	0.00013002	0.000140703	0.00311159	0.000370562	0.00055078	0.000570696	0.00734671	0.000947566	0.000896784	0.00421052	0.000459483	0.00401415	0.000391918	0.000145596	0.000118241	0.000634558	0.000160161	0.000779044	0.00048265	0.00056979	0.000514339	0.000364322	0.000423666	0.000379456	0.00115139	0.000432637	0.000493298
4UR-32	VIT - 90th day	0.00267273	0.000386965	0.00152595	0.00679533	0.000352732	0.000330903	0.00207861	0.000449968	0.000131692	0.000318941	0.000389737	0.00375713	0.000358079	0.000579811	0.000464029	0.0116769	0.000927962	0.000703441	0.00277855	0.000151942	0.00419446	0.000462531	0.000310705	0.000118241	0.000473914	0.000403327	0.000442489	0.000640956	0.000841039	0.000459544	0.000125519	0.000381689	0.000125957	0.000642343	0.000323411	0.000450382
4UR-33	VIT - 90th day	0.00248915	0.000435497	0.00150595	0.00501323	0.000394445	0.000368106	0.00134266	0.000492245	0.000131692	0.00013002	0.00033474	0.00190007	0.000161954	0.000477034	0.000543291	0.00660657	0.000853597	0.000798691	0.00336242	0.000151942	0.00275049	0.000817179	0.000435045	0.000118241	0.000502981	0.000401938	0.000896616	0.000875198	0.000724245	0.00059921	0.000392796	0.000352791	0.000125957	0.000950633	0.000387642	0.00067618
4UR-34	VIT - 90th day	0.00327563	0.000341318	0.00256848	0.00730463	0.000415392	0.000421262	0.00240536	0.000673726	0.000310028	0.000423104	0.00033151	0.00466667	0.000397597	0.000455537	0.00055007	0.00912294	0.00096443	0.000922175	0.00415556	0.00041456	0.00407866	0.000353031	0.000145596	0.000118241	0.000477489	0.000160161	0.000625075	0.000509113	0.000662372	0.000400939	0.000125519	0.000353468	0.000125957	0.000803088	0.00031842	0.000364852
4UR-35	VIT - 90th day	0.00305276	0.000157212	0.0024836	0.00860138	0.000404679	0.000319558	0.00334442	0.000999198	0.000131692	0.000363675	0.00031306	0.00639904	0.000694216	0.000463103	0.000605894	0.0144291	0.00129737	0.00107208	0.00370969	0.000303884	0.00647852	0.00037196	0.000145596	0.000118241	0.000346621	0.00037565	0.000484533	0.000417008	0.000826691	0.00034485	0.000259894	0.000348681	0.000125957	0.000547464	0.000269433	0.000338676
4UR-36	VIT - 90th day	0.00392139	0.000345398	0.00261997	0.00827548	0.000446004	0.000435319	0.00237999	0.000649866	0.000284594	0.00040962	0.000363124	0.00527133	0.000343022	0.000377361	0.000585154	0.0113845	0.00127186	0.00099477	0.00409984	0.000344697	0.00434791	0.000562613	0.000300522	0.000620101	0.000375558	0.000746455	0.00124137	0.00135646	0.000928282	0.000440351	0.000456078	0.000339133	0.000279589	0.000740472	0.000299026	0.000419855
4UR-37	VIT - 90th day	0.00322712	0.000436819	0.00178533	0.00802048	0.000368592	0.000278454	0.00287275	0.000586752	0.000131692	0.000271565	0.000287846	0.00571925	0.000575442	0.000824065	0.000657441	0.0162338	0.00129498	0.00110268	0.00386593	0.00043027	0.00618416	0.000293601	0.000145596	0.000118241	0.000450667	0.00036596	0.000393333	0.000832995	0.000723749	0.000370218	0.000259793	0.000363688	0.000125957	0.000772579	0.000290722	0.000374871
4UR-38	VIT - 90th day	0.00385594	0.000491019	0.00235149	0.00949372	0.000469749	0.000443746	0.00297714	0.000813249	0.000329319	0.000452675	0.000309917	0.00602855	0.000511881	0.000678171	0.00065017	0.0139347	0.00136905	0.00115126	0.00437138	0.000412373	0.00654421	0.000320124	0.000145596	0.000118241	0.000414701	0.000428428	0.000473838	0.000679073	0.00074976	0.000387386	0.000286364	0.000283138	0.000125957	0.000603231	0.000293031	0.000313579
4UR-39	VIT - 90th day	0.00307229	0.000370803	0.00233501	0.00926527	0.00044086	0.000347238	0.00412001	0.000610911	0.000131692	0.000435469	0.000328113	0.00820047	0.000443124	0.000540637	0.000713371	0.0173989	0.0018388	0.00191122	0.00388762	0.00034938	0.00792855	0.000377203	0.000145596	0.000118241	0.000491726	0.000437275	0.00053161	0.00120359	0.000632764	0.000380185	0.000125519	0.000324916	0.000125957	0.000880217	0.000289907	0.000362127
4UR-40	VIT - 90th day	0.00320879	0.000388066	0.00177169	0.00939436	0.000417587	0.000139227	0.00377959	0.000703582	0.000349903	0.000489275	0.000140703	0.0064419	0.000467997	0.00129227	0.000530805	0.0182986	0.00138344	0.00153867	0.00229807	0.000377721	0.00724808	0.000137087	0.000145596	0.000118241	0.000410298	0.000422624	0.000327715	0.000388422	0.00062146	0.000154893	0.000125519	0.000141569	0.000125957	0.000481454	0.000130835	0.000151645
5UR-1	VIT - 180th day	0.000636813	0.000483947	0.000468496	0.000954924	0.000509087	0.000649823	0.00188261	0.00102629	0.000572661	0.000578466	0.000472594	0.000718129	0.000450769	0.000419299	0.000559661	0.00209224	0.000640084	0.000595529	0.00414615	0.000578399	0.0013394	0.000706827	0.0011267	0.000555093	0.000551478	0.000688894	0.00125583	0.000649262	0.000952148	0.000473875	0.000535502	0.000403882	0.000524209	0.000853716	0.000383349	0.000449204
5UR-2	VIT - 180th day	0.000662357	0.000659299	0.000545367	0.00132394	0.000667941	0.000877571	0.00236355	0.00160656	0.000763668	0.000677282	0.00054403	0.000759106	0.000626589	0.000154452	0.000655664	0.00302771	0.000727353	0.000714648	0.00621467	0.000857007	0.00209728	0.000745722	0.00106119	0.000118241	0.000586876	0.000730475	0.000857801	0.000586035	0.0011716	0.000154893	0.000125519	0.000527289	0.000125957	0.000723851	0.000130835	0.000151645
5UR-3	VIT - 180th day	0.00053195	0.000365118	0.000355226	0.000701722	0.000153802	0.000350529	0.00142574	0.000962335	0.000470384	0.000438601	0.00049582	0.000166347	0.000359035	0.000396849	0.000434597	0.00171783	0.000387799	0.000429448	0.00305425	0.000431693	0.000477073	0.000571818	0.000377581	0.00040384	0.000470057	0.000426882	0.00125395	0.000370237	0.000413297	0.000421293	0.000702077	0.000368116	0.000508335	0.000698126	0.000130835	0.000430281
5UR-4	VIT - 180th day	0.000156094	0.000157212	0.000157044	0.000516987	0.000307604	0.000370543	0.00101029	0.000525717	0.000438882	0.000403825	0.000376986	0.000463095	0.000161954	0.000308903	0.000413108	0.000953398	0.000419897	0.000435278	0.00271557	0.000407026	0.000658889	0.000137087	0.000356097	0.000320759	0.000498957	0.000346037	0.000672278	0.000305379	0.000432606	0.000392867	0.000356611	0.000415558	0.000575795	0.00100259	0.000396687	0.000398688
5UR-5	VIT - 180th day	0.00110785	0.000457152	0.000553935	0.00208616	0.000473637	0.000597735	0.002283	0.00103547	0.000682936	0.000598626	0.000475462	0.000808345	0.000450666	0.000475818	0.000407309	0.00396303	0.000526061	0.000583779	0.00282721	0.000541758	0.000958311	0.000510606	0.00148789	0.000400956	0.000451326	0.00085185	0.000701698	0.000384591	0.000941639	0.00049902	0.000507494	0.000141569	0.000125957	0.000584757	0.000413229	0.000382592
5UR-8	VIT - 180th day	0.00110064	0.0004528	0.000700751	0.001558	0.000473049	0.000573241	0.001655	0.000884049	0.000504429	0.000538549	0.000450791	0.00134731	0.000423258	0.000500639	0.00058115	0.00269559	0.000663275	0.000624339	0.00335574	0.00050245	0.00175481	0.00120667	0.00147868	0.000616895	0.000540108	0.000652653	0.00140904	0.000668962	0.00100941	0.000484022	0.000545931	0.000417795	0.000551106	0.000937023	0.000397161	0.000470562
5UR-9	VIT - 180th day	0.000508917	0.00053502	0.000576526	0.00101478	0.000606839	0.000835964	0.0017729	0.000969895	0.000448642	0.000707688	0.000379564	0.000892252	0.000479472	0.000330297	0.000744371	0.00257477	0.00085975	0.000693884	0.00667617	0.000605328	0.00219376	0.000500864	0.000779939	0.000548758	0.000518028	0.000835256	0.00137757	0.000646756	0.00145167	0.000548651	0.00049673	0.000320565	0.000371712	0.000701309	0.000323516	0.000465374
5UR-10	VIT - 180th day	0.000156094	0.000157212	0.000157044	0.000419629	0.000153802	0.000139227	0.000174189	0.000166251	0.000131692	0.00013002	0.00076296	0.000410226	0.000380086	0.000154452	0.000157513	0.00103062	0.000580595	0.000422266	0.00067012	0.000151942	0.000205007	0.000624721	0.00221197	0.000742695	0.000624677	0.000160161	0.00283644	0.00015269	0.000625716	0.00057007	0.000675413	0.000141569	0.000647198	0.000882057	0.000379492	0.000499847
5UR-11	VIT - 180th day	0.000363211	0.000503103	0.000535935	0.000767394	0.000467472	0.000713109	0.00182335	0.00114457	0.000512165	0.000751798	0.000523748	0.000630418	0.000495827	0.000394444	0.00036741	0.00195547	0.000764245	0.000778728	0.00240772	0.000324701	0.00122189	0.00063912	0.000700452	0.000707938	0.000635572	0.000782614	0.00168064	0.000912656	0.0016083	0.000624674	0.000563982	0.000141569	0.000495903	0.000976729	0.000332338	0.000656957
5UR-19	VIT - 180th day	0.00182776	0.000425683	0.00120299	0.0043476	0.000422349	0.000459374	0.00210142	0.000779501	0.000376378	0.000473317	0.000394469	0.00281631	0.000408786	0.000556978	0.000559664	0.00723736	0.000919384	0.000877012	0.00374211	0.000441729	0.00359637	0.000673264	0.000639729	0.000342096	0.000471539	0.000501737	0.000973173	0.000577741	0.00081947	0.000455024	0.000389332	0.00033383	0.000328153	0.000768969	0.000315666	0.000453812
5UR-28	VIT - 180th day	0.00318782	0.000477096	0.00201611	0.00939756	0.000491001	0.000365795	0.00339212	0.000575833	0.000371929	0.000397522	0.000363907	0.0065185	0.000440778	0.000812083	0.00067885	0.0176735	0.00154345	0.00143852	0.00385418	0.000378349	0.0080636	0.000543862	0.000145596	0.000118241	0.000362828	0.000320321	0.000601377	0.000533788	0.000442014	0.000309786	0.000125519	0.000415907	0.000125957	0.00071652	0.000348482	0.000151645
5UR-29	VIT - 180th day	0.00239991	0.000575696	0.00128331	0.0055948	0.000432003	0.000383004	0.00137162	0.000585451	0.000131692	0.000384321	0.000346154	0.00250405	0.000161954	0.00073831	0.000783221	0.00725515	0.000845209	0.000760624	0.00407038	0.000465391	0.00415059	0.00312573	0.000145596	0.000432654	0.000467391	0.000494021	0.00067171	0.00050424	0.000806226	0.000571485	0.000341392	0.000452188	0.000336081	0.000955495	0.000407619	0.00053734
5UR-31	VIT - 180th day	0.0032891	0.000432004	0.00229808	0.00857524	0.000351776	0.000345395	0.00335314	0.000451337	0.000131692	0.00032719	0.00029278	0.00644733	0.000448805	0.000865096	0.000495833	0.0144806	0.00115512	0.00119152	0.00271242	0.000151942	0.00530742	0.000424295	0.000145596	0.000118241	0.000470065	0.000356096	0.000525615	0.000504215	0.000663616	0.000414284	0.000125519	0.000384027	0.000125957	0.000772906	0.000342002	0.000377332
5UR-32	VIT - 180th day	0.00259097	0.000409486	0.00176833	0.00627564	0.000429624	0.000417128	0.0024449	0.000663143	0.000338155	0.000444871	0.000331357	0.00438808	0.000451019	0.000682843	0.000640536	0.0105651	0.00115792	0.00117952	0.00385262	0.000415465	0.00516097	0.000531901	0.000745513	0.000391686	0.000433465	0.000461031	0.000678716	0.00074519	0.000709272	0.000448795	0.000403683	0.000389998	0.000445208	0.000760626	0.000328772	0.000491924
5UR-33	VIT - 180th day	0.00293526	0.000385381	0.0017501	0.00580159	0.000377518	0.000344652	0.0015858	0.000495393	0.000131692	0.000382929	0.000349052	0.00253746	0.00033087	0.000556252	0.000587587	0.00714841	0.000854791	0.000828168	0.00443217	0.000427491	0.00388188	0.000564568	0.000518485	0.000118241	0.000473148	0.00043455	0.000819995	0.000881316	0.000713121	0.000526945	0.000457952	0.000363088	0.000300325	0.000839556	0.00035948	0.00069835
5UR-34	VIT - 180th day	0.00357604	0.000489557	0.00251482	0.00715853	0.000513046	0.000488951	0.00223152	0.000797294	0.000381663	0.000492372	0.00028492	0.00357342	0.000356961	0.000635055	0.000817828	0.00966918	0.00119354	0.00117503	0.00638143	0.000555886	0.00575099	0.000390798	0.000291191	0.000289784	0.000380011	0.000481429	0.00104499	0.00086326	0.000927849	0.000648147	0.000406412	0.000318114	0.000125957	0.00070917	0.000320489	0.000883198
5UR-35	VIT - 180th day	0.00250504	0.000386268	0.00155199	0.0053991	0.000388216	0.000349726	0.00146367	0.00103802	0.00040179	0.000378226	0.000140703	0.00256893	0.000486328	0.000526494	0.000595831	0.00652229	0.00103748	0.000803279	0.00395515	0.000387473	0.00463861	0.000428075	0.000145596	0.000118241	0.000361855	0.000363816	0.000775895	0.000413579	0.000720784	0.000456084	0.000342983	0.000311312	0.000283325	0.000670956	0.000293917	0.000448437
5UR-36	VIT - 180th day	0.00314188	0.000421552	0.00198051	0.00818136	0.000435724	0.0004119	0.00319189	0.000662556	0.000324234	0.000448253	0.000329466	0.00607756	0.000470928	0.000802773	0.000668645	0.0147967	0.00141844	0.00154926	0.0038955	0.000412158	0.00681696	0.000464574	0.000145596	0.000261082	0.000421182	0.000419877	0.000560575	0.000815988	0.000676816	0.000429019	0.00030803	0.000360727	0.00031401	0.000725511	0.000299209	0.000489399
5UR-37	VIT - 180th day	0.00182776	0.000425683	0.00120299	0.0043476	0.000422349	0.000459374	0.00210142	0.000779501	0.000376378	0.000473317	0.000394469	0.00281631	0.000408786	0.000556978	0.000559664	0.00723736	0.000919384	0.000877012	0.00374211	0.000441729	0.00359637	0.000673264	0.000639729	0.000342096	0.000471539	0.000501737	0.000973173	0.000577741	0.00081947	0.000455024	0.000389332	0.00033383	0.000328153	0.000768969	0.000315666	0.000453812
5UR-38	VIT - 180th day	0.00273836	0.000425657	0.00195954	0.00820881	0.000380767	0.000374587	0.00305298	0.000651995	0.000281191	0.000444874	0.000281406	0.0067149	0.000420525	0.000667632	0.000601064	0.0143151	0.00140071	0.00126663	0.00392322	0.000446223	0.0079091	0.000363768	0.000145596	0.000118241	0.000370408	0.000368479	0.000460794	0.000621136	0.000600281	0.00034472	0.000251037	0.000327926	0.000125957	0.000529666	0.000279406	0.000314364
5UR-39	VIT - 180th day	0.00182776	0.000425683	0.00120299	0.0043476	0.000422349	0.000459374	0.00210142	0.000779501	0.000376378	0.000473317	0.000394469	0.00281631	0.000408786	0.000556978	0.000559664	0.00723736	0.000919384	0.000877012	0.00374211	0.000441729	0.00359637	0.000673264	0.000639729	0.000342096	0.000471539	0.000501737	0.000973173	0.000577741	0.00081947	0.000455024	0.000389332	0.00033383	0.000328153	0.000768969	0.000315666	0.000453812
5UR-40	VIT - 180th day	0.00313912	0.000314423	0.00168372	0.00866831	0.000411716	0.000139227	0.00344876	0.000568368	0.000131692	0.000467605	0.000293204	0.00598442	0.000371104	0.00116089	0.000443429	0.0150731	0.00129258	0.00119278	0.00195547	0.000352172	0.00574449	0.000310995	0.000145596	0.000118241	0.00034181	0.000358569	0.000305372	0.0004178	0.00070358	0.000326824	0.000125519	0.000141569	0.000125957	0.000569841	0.000130835	0.00032529
