# Supplementary material for: Association between Venom Immunotherapy and Changes in Serum Protein—Peptide Patterns
Source: Vaccines (Basel). 2021 Mar 12;9(3):249. doi: 10.3390/vaccines9030249 (PMC8001044; doi:10.3390/vaccines9030249)
Supplement: Supplementary file 1 [file vaccines-09-00249-s001.zip › vaccines-1117847-revised sup/Supplementary Materials - Spreadsheet S3 - LOW and HIGH responders results.xlsx]

## Sheet: High responders (0-90)
Legend:			HIGH RESPONDERS (0-90)								HIGH RESPONDERS (0-90)								HIGH RESPONDERS (0-90)								HIGH RESPONDERS (0-90)							HIGH RESPONDERS (0-90)							HIGH RESPONDERS (0-90)								HIGH RESPONDERS (0-90)
1UR - VIT patients one day before starting the treatment			1UR vs 2UR								1UR vs 3UR								1UR vs 4UR								1UR vs 5UR							1UR vs 1K							4UR vs 2K								5UR vs 2K
2UR - VIT patients on the 1st day of the treatment
3UR - VIT patients on the 11th day of the treatment			m/z	V	p.value	- log(10)	FDR	Protein name			m/z	V	p.value	- log(10)	FDR				m/z	V	p.value	- log(10)	FDR				m/z	V	p.value	- log(10)	FDR			m/z	V	p.value	- log(10)	FDR			m/z	V	p.value	- log(10)	FDR				m/z
4UR - VIT patients on the 90th day of the treatment			1617.58	113	0.0011597	2.9357	0.044067	Fibrinogen alpha chain			1519.87	111	0.0020142	2.6959	0.049105	Complement C3			1207.26	115	0.00061035	3.2144	0.0094213	Fibrinogen alpha chain			IgG4	120	0.00072471	3.1398	0.028264			1207.26	104	0.0032387	2.4896	0.0759			1945.24	4	0.0003167	3.4993	0.010869	Kininogen-1			C4
5UR - VIT patients on the 180th day of the treatment			1351.37	108	0.0042725	2.3693	0.06355				1077.93	101	0.0025845	2.5876	0.049105	Fibrinogen alpha chain			1466.66	115	0.00061035	3.2144	0.0094213	Fibrinogen alpha chain			1351.37	91	0.017056	1.7681	0.30729			2093.2	15	0.0038923	2.4098	0.0759			2093.2	8	0.0006828	3.1657	0.010869	Fibrinogen alpha chain			2093.2
1K - Controls (1st blood draw)			1262.25	105	0.0083618	2.0777	0.06355				1866.3	85	0.0064196	2.1925	0.079399				IgG4	120	0.00072471	3.1398	0.0094213				1077.93	86	0.038301	1.4168	0.30729			1020.93	101	0.0080207	2.0958	0.1014			3315.61	10	0.0013783	2.8607	0.010869	x			IgG4
2K - Controls (2nd blood draw 90 days after the 1st one)			1449.73	105	0.0083618	2.0777	0.06355				1238.35	95	0.0083578	2.0779	0.079399				1351.37	110	0.0026245	2.581	0.020471	Fibrinogen alpha chain			1207.26	95	0.047913	1.3196	0.30729			1351.37	99.5	0.011101	1.9546	0.1014			1262.25	110	0.0013935	2.8559	0.010869	Fibrinogen alpha chain			1945.24
			1537.74	105	0.0083618	2.0777	0.06355				1221.16	93	0.011953	1.9225	0.090841				1519.87	110	0.0026245	2.581	0.020471	Complement C3			1466.66	95	0.047913	1.3196	0.30729			1466.66	98	0.013	1.8861	0.1014			2660.77	10	0.0013935	2.8559	0.010869	Fibrinogen alpha chain			1262.25
			1519.87	100	0.021545	1.6666	0.13645				1020.93	92	0.014354	1.843	0.090908				1020.93	108	0.0042725	2.3693	0.027771	Fibrinogen alpha chain			1020.93	84	0.051646	1.287	0.30729			C4	24	0.021608	1.6654	0.13279			1546.56	108	0.0021631	2.6649	0.01406	Fibrinogen alpha chain			1466.66
			1277.28	88	0.028008	1.5527	0.15204				1207.26	101	0.018066	1.7431	0.098075				1077.93	97	0.0057419	2.2409	0.031991	Fibrinogen alpha chain			1364.33	94	0.055359	1.2568	0.30729			2660.77	24.5	0.023834	1.6228	0.13279			1537.74	107	0.0026794	2.572	0.014927	Fibrinogen alpha chain			3315.61
			2554.56	87	0.03281	1.484	0.15213				1351.37	99	0.025574	1.5922	0.12148				1537.74	104	0.010254	1.9891	0.049988	Fibrinogen alpha chain			1617.58	92	0.072998	1.1367	0.30729			1617.58	94	0.028227	1.5493	0.13761			1207.26	106	0.0033062	2.4807	0.014927	Fibrinogen alpha chain			1207.26
			3315.61	15	0.036032	1.4433	0.15213				1466.66	96	0.04126	1.3845	0.15679				1617.58	103	0.012451	1.9048	0.053955				1866.3	92	0.072998	1.1367	0.30729			4053.21	28.5	0.044856	1.3482	0.19438			4053.21	16	0.0037819	2.4223	0.014927	m/z > 3500			4053.21
			1466.66	96	0.04126	1.3845	0.15679				2105.82	96	0.04126	1.3845	0.15679				1262.25	96	0.04126	1.3845	0.15796				1420.1	81	0.078792	1.1035	0.30729			3240.92	29.5	0.052223	1.2821	0.20367			1466.66	105	0.0040637	2.3911	0.014927	Fibrinogen alpha chain			1537.74
			1221.16	73	0.059172	1.2279	0.18738				2554.56	82	0.06868	1.1632	0.21338				3315.61	20	0.044553	1.3511	0.15796				4053.21	21	0.093492	1.0292	0.32098			1238.35	32	0.075155	1.124	0.24538			1020.93	104	0.004869	2.3126	0.014927	Fibrinogen alpha chain			1568.49
			1300.94	73	0.059172	1.2279	0.18738				1537.74	92	0.072998	1.1367	0.21338				4053.21	17	0.050371	1.2978	0.16371				1262.25	89	0.10699	0.97064	0.32098			1537.74	88	0.075503	1.122	0.24538			1331.52	16	0.0049649	2.3041	0.014927	Fibrinogen alpha chain			1020.93
			1546.56	91	0.083252	1.0796	0.22597				1546.56	92	0.072998	1.1367	0.21338				1420.1	72	0.069213	1.1598	0.20764				3315.61	31	0.10699	0.97064	0.32098			1866.3	33	0.085599	1.0675	0.25199			1519.87	104	0.0049756	2.3032	0.014927	Complement C3			1519.87
			1568.49	91	0.083252	1.0796	0.22597				1568.49	81	0.078792	1.1035	0.21386				2093.2	13	0.08296	1.0811	0.2311				1277.28	78	0.11655	0.93348	0.32468			1077.93	86.5	0.090456	1.0436	0.25199			C4	17	0.0059441	2.2259	0.016559				2660.77
			1283.24	70	0.093492	1.0292	0.23685				1283.24	70	0.093092	1.0311	0.23583				1945.24	16	0.14237	0.84659	0.37016				5903.35	76	0.14878	0.82746	0.38682			1945.24	35.5	0.11811	0.92772	0.30708			IgG4	102.5	0.006425	2.1921	0.016705				1546.56
			1331.52	20	0.14671	0.83355	0.31968				1420.1	79	0.10264	0.98868	0.24377				C3	36	0.18762	0.72672	0.45733				1073.56	75	0.16725	0.77662	0.40768			1519.87	82	0.16883	0.77256	0.41151			1617.58	100	0.010762	1.9681	0.026232	Fibrinogen alpha chain			1077.93
			C4	34	0.15143	0.81979	0.31968				1262.25	88	0.12054	0.91885	0.25448				2660.77	37	0.20776	0.68243	0.47663				1331.52	84	0.18762	0.72672	0.40811			1331.52	39	0.18357	0.73621	0.42112			1221.16	98	0.015469	1.8105	0.035487	Inter-alpha-trypsin inhibitor heavy chain H1			1351.37
			1364.33	86	0.15143	0.81979	0.31968				2932.82	88	0.12054	0.91885	0.25448				1221.16	81	0.25238	0.59794	0.51804				1519.87	83	0.20776	0.68243	0.40811			1568.49	79	0.22588	0.64612	0.48941			1351.37	97.5	0.016627	1.7792	0.036025	Fibrinogen alpha chain			1420.1
			1073.56	57	0.16981	0.77004	0.33962				1300.94	76	0.14868	0.82775	0.28771				1449.73	81	0.25238	0.59794	0.51804				1537.74	83	0.20776	0.68243	0.40811			1277.28	42	0.25817	0.5881	0.52992			1077.93	96.5	0.019799	1.7034	0.040641	Fibrinogen alpha chain			1073.56
			1238.35	54	0.25534	0.59288	0.46015				1617.58	86	0.15143	0.81979	0.28771				1331.52	30	0.29451	0.5309	0.56233				1221.16	73	0.20929	0.67926	0.40811			1420.1	76	0.30227	0.5196	0.53414			1073.56	95	0.025913	1.5865	0.05053				1221.16
			1077.93	71	0.25849	0.58756	0.46015				1277.28	85	0.16882	0.77257	0.30549				1073.56	79	0.3028	0.51885	0.56233				2105.82	39	0.25238	0.59794	0.4383			4643.3	44	0.3068	0.51314	0.53414			1866.3	25.5	0.027759	1.5566	0.051552				1617.58
			4643.3	46	0.2664	0.57446	0.46015				4209.36	84	0.18762	0.72672	0.32407				3240.92	32	0.36361	0.43937	0.64458				4209.36	39	0.25238	0.59794	0.4383			1546.56	76	0.3246	0.48865	0.53414			2932.82	27	0.035871	1.4453	0.06359				1866.3
			2660.77	38	0.37947	0.42082	0.59768				3315.61	38	0.22931	0.63958	0.37886				C4	46	0.45428	0.34267	0.73821				1300.94	71	0.25849	0.58756	0.4383			2932.82	44	0.3246	0.48865	0.53414			1420.1	91.5	0.045281	1.3441	0.076782				3240.92
			2932.82	76	0.3894	0.4096	0.59768				1449.73	81	0.25238	0.59794	0.3996				2554.56	74	0.45428	0.34267	0.73821				1568.49	80	0.27686	0.55775	0.44989			1221.16	44.5	0.3287	0.4832	0.53414			3240.92	29	0.048366	1.3155	0.078595				1449.73
			2093.2	23	0.3983	0.39978	0.59768				3240.92	26	0.3268	0.48572	0.49674				1546.56	73	0.48871	0.31095	0.76239				2952.88	69	0.31517	0.50145	0.4902			1300.94	45.5	0.36497	0.43774	0.56589			1449.73	90	0.056821	1.2455	0.08864				1300.94
			1420.1	42	0.4498	0.34698	0.59768				1073.56	68	0.34625	0.4606	0.50544				2932.82	49	0.5614	0.25073	0.82634				2093.2	26	0.3268	0.48572	0.4902			C3	74	0.39177	0.40697	0.56589			2105.82	78	0.25852	0.58751	0.38739				1331.52
			1207.26	74	0.45428	0.34267	0.59768				2660.77	77	0.35913	0.44475	0.50544				2952.88	43	0.57208	0.24254	0.82634				C3	43	0.35913	0.44475	0.51874			4209.36	46	0.39177	0.40697	0.56589			1568.49	77.5	0.26819	0.57155	0.38739				4209.36
			2952.88	46	0.45428	0.34267	0.59768				C4	76	0.3894	0.4096	0.52848				1277.28	68	0.67877	0.16828	0.91283				C4	46	0.45428	0.34267	0.61093			2952.88	70	0.53771	0.26945	0.74896			1277.28	74	0.38341	0.41634	0.53403				5903.35
			3240.92	29	0.45613	0.34092	0.59768				2769.78	75	0.4212	0.37551	0.55192				1568.49	52	0.67877	0.16828	0.91283				1449.73	74	0.45428	0.34267	0.61093			2105.82	52	0.63552	0.19687	0.81714			2952.88	73	0.41847	0.37833	0.56277				1364.33
			5903.35	36	0.52937	0.27624	0.64987				4053.21	30	0.5049	0.29679	0.63954				1238.35	58	0.75361	0.12285	0.95806				1546.56	71	0.5614	0.25073	0.70198			2554.56	52.5	0.65057	0.1867	0.81714			1364.33	72	0.45734	0.33976	0.59454				2932.82
			1020.93	63	0.53016	0.27559	0.64987				C3	50	0.59949	0.22222	0.73486				2105.82	54	0.76154	0.11831	0.95806				2769.78	49	0.5614	0.25073	0.70198			1283.24	53	0.66824	0.17507	0.81714			5903.35	70.5	0.51484	0.28833	0.63774				2952.88
			C3	51	0.63867	0.19472	0.75842				1331.52	60	0.66027	0.18028	0.78407				2769.78	65	0.80396	0.094768	0.97982				1945.24	37	0.57599	0.23959	0.70198			5903.35	67	0.67047	0.17362	0.81714			C3	50	0.53963	0.2679	0.63774				4643.3
			4053.21	33	0.66614	0.17644	0.76707				1364.33	46	0.70643	0.15093	0.81346				1283.24	36	0.84452	0.07339	0.99807				1283.24	53	0.6247	0.20433	0.73828			1449.73	54	0.72231	0.14128	0.8355			4209.36	50	0.53963	0.2679	0.63774				2105.82
			1866.3	51	0.72677	0.1386	0.80384				2093.2	29	0.75566	0.12167	0.84456				1866.3	43	0.88884	0.051176	1				3240.92	39	0.67499	0.1707	0.77425			1073.56	55	0.76951	0.11379	0.8355			4643.3	67	0.67039	0.17367	0.73095				2554.56
			2105.82	54	0.76154	0.11831	0.80384				4643.3	42	0.84452	0.07339	0.89787				1300.94	51	0.94994	0.022302	1				2932.82	64	0.84692	0.072156	0.90633			IgG4	65	0.77029	0.11334	0.8355			1283.24	53	0.6732	0.17186	0.73095				2769.78
			2769.78	66	0.76154	0.11831	0.80384				2952.88	49	0.85062	0.070265	0.89787				4643.3	34	0.96454	0.015679	1				1238.35	56	0.85062	0.070265	0.90633			2769.78	65	0.77123	0.11281	0.8355			1300.94	67	0.67472	0.17088	0.73095				1277.28
			1945.24	33	1	0	1				1945.24	31	0.8939	0.048709	0.91806				5903.35	38	0.96871	0.013805	1				2660.77	63	0.89038	0.050424	0.90633			3315.61	58	0.92279	0.034897	0.97267			2554.56	54	0.72251	0.14116	0.76156				1283.24
			4209.36	60	1	0	1				5903.35	39	1	0	1				4209.36	59	0.97797	0.0096761	1				2554.56	55	0.90009	0.045716	0.90633			1262.25	60	1	0	1			2769.78	62	0.92285	0.03487	0.94713				C3
																			1364.33	46	1	0	1				4643.3	37	0.90633	0.042714	0.90633			1364.33	60	1	0	1			1238.35	59	0.97425	0.011331	0.97425				1238.35
[truncated: 5 more columns]

## Sheet: Low responders (0-90)
Legend:			LOW RESPONDERS (0-90)							LOW RESPONDERS (0-90)							LOW RESPONDERS (0-90)							LOW RESPONDERS (0-90)							LOW RESPONDERS (0-90)							LOW RESPONDERS (0-90)							LOW RESPONDERS (0-90)
1UR - VIT patients one day before starting the treatment			1UR vs 2UR							1UR vs 3UR							1UR vs 4UR							1UR vs 5UR							1UR vs 1K							4UR vs 2K							5UR vs 2K
2UR - VIT patients on the 1st day of the treatment
3UR - VIT patients on the 11th day of the treatment			m/z	V	p.value	-log(10)	FDR			m/z	V	p.value	-log(10)	FDR			m/z	V	p.value	- log(10)	FDR			m/z	V	p.value	- log(10)	FDR			m/z	V	p.value	-log(10)	FDR			m/z	V	p.value	- log(10)	FDR				V	p.value	#NAME?	FDR
4UR - VIT patients on the 90th day of the treatment			2554.56	25	0.078125	1.1072	1			5903.35	0	0.036032	1.4433	0.62674			IgG4	28	0.015625	1.8062	0.12188			IgG4	28	0.015625	1.8062	0.60938			C4	11	0.054006	1.2676	0.7054			C4	2	0.0028781	2.5409	0.086465			1945.24	2	0.0047041	2.3275	0.13673
5UR - VIT patients on the 180th day of the treatment			3315.61	3	0.078125	1.1072	1			1449.73	20	0.059172	1.2279	0.62674			1866.3	0	0.015625	1.8062	0.12188			2932.82	25	0.078125	1.1072	0.65625			C3	45	0.054079	1.267	0.7054			IgG4	53	0.0044341	2.3532	0.086465			IgG4	45	0.010264	1.9887	0.13673
1K - Controls (1st blood draw)			1866.3	5	0.15625	0.80618	1			C3	3	0.078125	1.1072	0.62674			2093.2	0	0.015625	1.8062	0.12188			1420.1	24	0.10938	0.96108	0.65625			1945.24	13	0.093862	1.0275	0.7054			1331.52	5	0.0091554	2.0383	0.099537			1546.56	45	0.010518	1.9781	0.13673
2K - Controls (2nd blood draw 90 days after the 1st one)			1568.49	22	0.21875	0.66005	1			1420.1	19	0.093492	1.0292	0.62674			2660.77	0	0.015625	1.8062	0.12188			C3	5	0.15625	0.80618	0.65625			2952.88	42	0.1169	0.9322	0.7054			1945.24	6	0.012681	1.8968	0.099537			2093.2	7	0.029483	1.5304	0.19506
			1420.1	16	0.29451	0.5309	1			2952.88	4	0.10938	0.96108	0.62674			3240.92	0	0.015625	1.8062	0.12188			2093.2	5	0.15625	0.80618	0.65625			2093.2	14	0.12059	0.91869	0.7054			2660.77	6	0.012761	1.8941	0.099537			2952.88	42	0.029483	1.5304	0.19506
			C3	8	0.375	0.42597	1			1262.25	5	0.15625	0.80618	0.62674			2105.82	2	0.046875	1.3291	0.26116			3240.92	5	0.15625	0.80618	0.65625			2660.77	14	0.12059	0.91869	0.7054			1866.3	7	0.017571	1.7552	0.11421			1073.56	40.5	0.047157	1.3265	0.19506
			1449.73	20	0.375	0.42597	1			2105.82	5	0.15625	0.80618	0.62674			2952.88	2	0.046875	1.3291	0.26116			4053.21	5	0.15625	0.80618	0.65625			1568.49	41	0.14071	0.85166	0.7054			2093.2	8	0.023401	1.6308	0.11652			C4	9	0.053949	1.268	0.19506
			1546.56	20	0.375	0.42597	1			1546.56	22	0.21875	0.66005	0.62674			1207.26	25	0.078125	1.1072	0.30469			1020.93	17	0.20841	0.68108	0.65625			1351.37	40	0.16066	0.79409	0.7054			1546.56	48	0.023902	1.6216	0.11652			1519.87	40	0.055017	1.2595	0.19506
			4053.21	8	0.375	0.42597	1			1866.3	6	0.21875	0.66005	0.62674			1466.66	25	0.078125	1.1072	0.30469			1207.26	22	0.21875	0.66005	0.65625			IgG4	40	0.18167	0.74073	0.7054			2769.78	10	0.042658	1.37	0.16637			1537.74	40	0.055017	1.2595	0.19506
			5903.35	8	0.375	0.42597	1			2093.2	6	0.21875	0.66005	0.62674			1519.87	25	0.078125	1.1072	0.30469			1466.66	22	0.21875	0.66005	0.65625			3240.92	16	0.18928	0.7229	0.7054			3240.92	10	0.042658	1.37	0.16637			2105.82	40	0.055017	1.2595	0.19506
			C4	9	0.46875	0.32906	1			2660.77	6	0.21875	0.66005	0.62674			1351.37	18	0.14221	0.84706	0.46875			1519.87	22	0.21875	0.66005	0.65625			5903.35	39.5	0.19896	0.70124	0.7054			1519.87	45	0.055977	1.252	0.19847			2660.77	9	0.055017	1.2595	0.19506
			1331.52	9	0.46875	0.32906	1			3315.61	6	0.21875	0.66005	0.62674			1617.58	23	0.15625	0.80618	0.46875			2105.82	6	0.21875	0.66005	0.65625			1077.93	38.5	0.24291	0.61456	0.78268			4053.21	12	0.072337	1.1406	0.21778			5903.35	39	0.072056	1.1423	0.21996
			1617.58	19	0.46875	0.32906	1			1331.52	5	0.29451	0.5309	0.62674			4053.21	5	0.15625	0.80618	0.46875			3315.61	6	0.21875	0.66005	0.65625			1866.3	18	0.27116	0.56677	0.78268			3315.61	12	0.072593	1.1391	0.21778			1221.16	39	0.073322	1.1348	0.21996
			1073.56	18	0.57813	0.23798	1			2769.78	5	0.29451	0.5309	0.62674			1020.93	13	0.17753	0.75073	0.49455			1073.56	21	0.29688	0.52743	0.73125			1519.87	38	0.28096	0.55135	0.78268			1221.16	41.5	0.13177	0.88018	0.35989			4643.3	38	0.094864	1.0229	0.24333
			1945.24	18	0.57813	0.23798	1			C4	21	0.29688	0.52743	0.62674			2769.78	4	0.20841	0.68108	0.50184			1537.74	21	0.29688	0.52743	0.73125			1617.58	35.5	0.41747	0.37937	0.87071			1568.49	41	0.1462	0.83506	0.35989			1262.25	38	0.096331	1.0162	0.24333
			2660.77	10	0.57813	0.23798	1			1020.93	21	0.29688	0.52743	0.62674			1077.93	22	0.21875	0.66005	0.50184			1077.93	20	0.375	0.42597	0.73125			1546.56	35	0.4634	0.33404	0.87071			1537.74	41	0.14765	0.83077	0.35989			1568.49	37.5	0.10591	0.97507	0.24333
			2769.78	18	0.57813	0.23798	1			1537.74	21	0.29688	0.52743	0.62674			1283.24	6	0.21875	0.66005	0.50184			1617.58	20	0.375	0.42597	0.73125			2105.82	35	0.4634	0.33404	0.87071			4643.3	40	0.18127	0.74167	0.39616			1207.26	37	0.12479	0.90383	0.24333
			2952.88	10	0.57813	0.23798	1			4053.21	7	0.29688	0.52743	0.62674			1420.1	12	0.28071	0.55174	0.57891			1945.24	8	0.375	0.42597	0.73125			2932.82	21	0.4634	0.33404	0.87071			1207.26	40	0.18284	0.73792	0.39616			1331.52	12	0.12479	0.90383	0.24333
			1351.37	8	0.67499	0.1707	1			1277.28	8	0.375	0.42597	0.67857			1300.94	5	0.29451	0.5309	0.57891			2660.77	8	0.375	0.42597	0.73125			1537.74	34.5	0.48706	0.31241	0.87071			1466.66	39	0.2239	0.64995	0.41581			1466.66	37	0.12479	0.90383	0.24333
			1020.93	17	0.6875	0.16273	1			4209.36	8	0.375	0.42597	0.67857			5903.35	7	0.29688	0.52743	0.57891			1351.37	19	0.46875	0.32906	0.73125			2769.78	34	0.5207	0.28341	0.87071			2105.82	39	0.2239	0.64995	0.41581			3315.61	12	0.12479	0.90383	0.24333
			1077.93	17	0.6875	0.16273	1			4643.3	8	0.375	0.42597	0.67857			1568.49	8	0.375	0.42597	0.66477			1449.73	19	0.46875	0.32906	0.73125			1020.93	33.5	0.53025	0.27552	0.87071			2554.56	17	0.2239	0.64995	0.41581			1449.73	36	0.1594	0.7975	0.26109
			2105.82	11	0.6875	0.16273	1			1077.93	15	0.40168	0.39612	0.69381			3315.61	8	0.375	0.42597	0.66477			1546.56	19	0.46875	0.32906	0.73125			1207.26	34	0.53582	0.27098	0.87071			1262.25	38	0.27116	0.56677	0.48069			2769.78	13	0.1594	0.7975	0.26109
			4643.3	17	0.6875	0.16273	1			3240.92	9	0.46875	0.32906	0.77446			1364.33	15	0.40168	0.39612	0.68111			1866.3	9	0.46875	0.32906	0.73125			1238.35	22	0.53582	0.27098	0.87071			1077.93	37.5	0.29283	0.53338	0.49654			1077.93	35.5	0.17441	0.75842	0.26109
			1207.26	16	0.8125	0.090177	1			1221.16	7	0.52937	0.27624	0.83817			1331.52	9	0.46875	0.32906	0.73125			2769.78	9	0.46875	0.32906	0.73125			1262.25	34	0.53582	0.27098	0.87071			5903.35	37	0.3231	0.49066	0.50675			1866.3	13.5	0.17875	0.74774	0.26109
			1221.16	16	0.8125	0.090177	1			1519.87	18	0.57813	0.23798	0.84495			1945.24	9	0.46875	0.32906	0.73125			4643.3	19	0.46875	0.32906	0.73125			1449.73	22.5	0.56248	0.24989	0.87748			1617.58	37	0.32484	0.48833	0.50675			1020.93	35	0.19077	0.71949	0.26109
			1283.24	16	0.8125	0.090177	1			2932.82	10	0.57813	0.23798	0.84495			2554.56	7	0.52937	0.27624	0.75156			1283.24	7	0.52937	0.27624	0.76464			1331.52	23.5	0.64313	0.1917	0.9647			1351.37	36.5	0.34976	0.45623	0.52464			1351.37	35	0.19885	0.70147	0.26109
			1364.33	16	0.8125	0.090177	1			1364.33	8	0.67499	0.1707	0.93304			C4	10	0.57813	0.23798	0.75156			1568.49	7	0.52937	0.27624	0.76464			1283.24	32	0.68437	0.16471	0.9671			2932.82	20	0.38499	0.41455	0.5561			1364.33	35	0.20034	0.69822	0.26109
			1537.74	16	0.8125	0.090177	1			1945.24	17	0.6875	0.16273	0.93304			1221.16	10	0.57813	0.23798	0.75156			2554.56	18	0.57813	0.23798	0.80525			1466.66	32	0.69433	0.15844	0.9671			C3	35	0.45151	0.34533	0.6072			1420.1	35	0.20084	0.69715	0.26109
			2093.2	12	0.8125	0.090177	1			1238.35	16	0.8125	0.090177	0.9903			1262.25	18	0.57813	0.23798	0.75156			1364.33	13	0.67499	0.1707	0.89375			1221.16	24.5	0.72822	0.13774	0.97933			1449.73	35	0.45151	0.34533	0.6072			1617.58	35	0.20084	0.69715	0.26109
			2932.82	16	0.8125	0.090177	1			1300.94	12	0.8125	0.090177	0.9903			1277.28	10	0.57813	0.23798	0.75156			1221.16	17	0.6875	0.16273	0.89375			1364.33	25	0.77154	0.11264	0.97986			1020.93	34	0.50184	0.29943	0.6176			4053.21	14	0.20084	0.69715	0.26109
			1238.35	15	0.9375	0.028029	1			2554.56	16	0.8125	0.090177	0.9903			C3	17	0.6875	0.16273	0.8125			1262.25	12	0.8125	0.090177	0.96217			1277.28	25	0.77887	0.10854	0.97986			1283.24	22	0.52259	0.28184	0.6176			3240.92	15	0.24963	0.6027	0.31405
			1262.25	15	0.9375	0.028029	1			1351.37	9	0.83394	0.078868	0.9903			1238.35	11	0.6875	0.16273	0.8125			1300.94	16	0.8125	0.090177	0.96217			2554.56	26	0.8617	0.064646	0.99394			1420.1	34	0.52259	0.28184	0.6176			1283.24	32	0.36845	0.43362	0.44905
			1300.94	15	0.9375	0.028029	1			1207.26	15	0.9375	0.028029	1			2932.82	11	0.6875	0.16273	0.8125			C4	15	0.9375	0.028029	0.96217			3315.61	30	0.86651	0.062226	0.99394			2952.88	34	0.52259	0.28184	0.6176			1277.28	29	0.60889	0.21546	0.69843
			1519.87	15	0.9375	0.028029	1			1466.66	15	0.9375	0.028029	1			1546.56	12	0.8125	0.090177	0.90536			1238.35	15	0.9375	0.028029	0.96217			4053.21	26	0.86651	0.062226	0.99394			1073.56	32.5	0.64283	0.1919	0.73737			4209.36	29	0.60889	0.21546	0.69843
			1277.28	14	1	0	1			1073.56	11	1	0	1			4209.36	12	0.8125	0.090177	0.90536			1277.28	13	0.9375	0.028029	0.96217			1420.1	29	0.94996	0.022297	1			1238.35	31	0.77214	0.1123	0.83648			C3	22	0.79808	0.097953	0.86459
			1466.66	14	1	0	1			1283.24	10	1	0	1			4643.3	13	0.9375	0.028029	1			1331.52	13	0.9375	0.028029	0.96217			4643.3	29	0.95369	0.020592	1			1277.28	31	0.77214	0.1123	0.83648			2932.82	22	0.79808	0.097953	0.86459
			3240.92	14	1	0	1			1568.49	11	1	0	1			1073.56	14	1	0	1			2952.88	13	0.9375	0.028029	0.96217			4209.36	27	0.95509	0.019956	1			4209.36	30	0.86206	0.06446	0.90866			1238.35	26	0.89822	0.046619	0.92185
			4209.36	14	1	0	1			1617.58	14	1	0	1			1449.73	14	1	0	1			4209.36	13	0.9375	0.028029	0.96217			1073.56	28	1	0	1			1364.33	29	0.95382	0.020535	0.97892			2554.56	23	0.89822	0.046619	0.92185
																	1537.74	14	1	0	1			5903.35	14	1	0	1			1300.94	28.5	1	0	1			1300.94	28	1	0	1			1300.94	25	1	0	1

## Sheet: High responders (0-180)
Legend:			HIGH RESPONDERS (0-180)							HIGH RESPONDERS (0-180)							HIGH RESPONDERS (0-180)								HIGH RESPONDERS (0-180)								HIGH RESPONDERS (0-180)							HIGH RESPONDERS (0-180)								HIGH RESPONDERS (0-180)
1UR - VIT patients one day before starting the treatment			1UR vs 2UR							1UR vs 3UR							1UR vs 4UR								1UR vs 5UR								1UR vs 1K							4UR vs 2K								5UR vs 2K
2UR - VIT patients on the 1st day of the treatment
3UR - VIT patients on the 11th day of the treatment			m/z	V	p.value	-log(10)	FDR			m/z	V	p.value	-log(10)	FDR			m/z	V	p.value	- log(10)	FDR				m/z	V	p.value	- log(10)	FDR				m/z	V	p.value	- log(10)	FDR			m/z	V	p.value	- log(10)	FDR				m/z	V
4UR - VIT patients on the 90th day of the treatment			1617.58	76	0.0014648	2.8342	0.055664			1077.93	75	0.0024414	2.6124	0.077311			1077.93	78	0.00048828	3.3113	0.0071411	Fibrinogen alpha chain			3315.61	3	0.0024414	2.6124	0.049072	x			2093.2	12	0.0060878	2.2155	0.1612			1945.24	4	0.00075151	3.1241	0.01575	Kininogen-1			C4	2
5UR - VIT patients on the 180th day of the treatment			1351.37	72	0.0068359	2.1652	0.087472			1020.93	65	0.0050993	2.2925	0.077311			1207.26	78	0.00048828	3.3113	0.0071411	Fibrinogen alpha chain			IgG4	78	0.0025165	2.5992	0.049072				1351.37	81	0.011521	1.9385	0.1612			2093.2	7	0.0015359	2.8136	0.01575	Fibrinogen alpha chain			3315.61	8
1K - Controls (1st blood draw)			1277.28	62	0.011278	1.9478	0.087472			1238.35	63	0.0086861	2.0612	0.077311			1466.66	77	0.00097656	3.0103	0.0071411	Fibrinogen alpha chain			1073.56	63	0.0087193	2.0595	0.11335				1207.26	80	0.0124	1.9066	0.1612			1262.25	88	0.0022988	2.6385	0.01575	Fibrinogen alpha chain			2093.2	10
2K - Controls (2nd blood draw 90 days after the 1st one)			1221.16	52	0.014433	1.8406	0.087472			1207.26	71	0.0092773	2.0326	0.077311			1519.87	77	0.00097656	3.0103	0.0071411	Complement C3			1351.37	69	0.016113	1.7928	0.13024				1020.93	77	0.024664	1.6079	0.2071			1331.52	8	0.0022988	2.6385	0.01575	Myosin-9			IgG4	86
			1262.25	69	0.016113	1.7928	0.087472			1519.87	70	0.012207	1.9134	0.077311			1537.74	77	0.00097656	3.0103	0.0071411	Fibrinogen alpha chain			1207.26	68	0.020996	1.6779	0.13024				C4	20	0.033197	1.4789	0.2071			2660.77	8	0.0022988	2.6385	0.01575	Fibrinogen alpha chain			1207.26	85
			1449.73	69	0.016113	1.7928	0.087472			2105.82	70	0.012207	1.9134	0.077311			1020.93	76	0.0014648	2.8342	0.0071411	Fibrinogen alpha chain			1020.93	59	0.023376	1.6312	0.13024				3240.92	20	0.033598	1.4737	0.2071			4053.21	10	0.0031039	2.5081	0.01575	m/z > 3500			1945.24	12
			1537.74	69	0.016113	1.7928	0.087472			1221.16	59	0.023103	1.6363	0.12542			1351.37	76	0.0014648	2.8342	0.0071411	Fibrinogen alpha chain			1077.93	59	0.023376	1.6312	0.13024				2660.77	20.5	0.037171	1.4298	0.2071			1020.93	86	0.0036699	2.4353	0.01575	Fibrinogen alpha chain			1466.66	84
			1546.56	68	0.020996	1.6779	0.099731			1466.66	67	0.026855	1.571	0.12756			1617.58	76	0.0014648	2.8342	0.0071411	Fibrinogen alpha chain			1221.16	58	0.029383	1.5319	0.14324				1466.66	74	0.047345	1.3247	0.20926			3315.61	10	0.0037872	2.4217	0.01575	x			1519.87	84
			2554.56	58	0.029383	1.5319	0.12406			1866.3	49	0.032313	1.4906	0.12988			1262.25	75	0.0024414	2.6124	0.0098143	Fibrinogen alpha chain			1420.1	65	0.04248	1.3718	0.15061				1238.35	22	0.04829	1.3161	0.20926			1207.26	86	0.0038003	2.4202	0.01575	Fibrinogen alpha chain			1020.93	83
			1519.87	66	0.03418	1.4662	0.12988			3315.61	12	0.03418	1.4662	0.12988			IgG4	78	0.0025165	2.5992	0.0098143				1466.66	65	0.04248	1.3718	0.15061				1617.58	73	0.057379	1.2412	0.22378			1466.66	85	0.004846	2.3146	0.01575	Fibrinogen alpha chain			1537.74	83
			1300.94	48	0.041491	1.382	0.14333			1073.56	55	0.055808	1.2533	0.19279			3315.61	7	0.0092773	2.0326	0.032892	x			1866.3	65	0.04248	1.3718	0.15061				1866.3	25	0.080271	1.0954	0.26688			1519.87	85	0.004846	2.3146	0.01575	Complement C3			4053.21	14
			1364.33	63	0.063965	1.1941	0.18697			1283.24	46	0.06584	1.1815	0.20849			1221.16	68	0.020996	1.6779	0.062988				1262.25	64	0.052246	1.2819	0.15674				4053.21	25	0.082118	1.0856	0.26688			1537.74	85	0.004846	2.3146	0.01575	Fibrinogen alpha chain			1351.37	82
			3315.61	15	0.063965	1.1941	0.18697			1351.37	62	0.077148	1.1127	0.22551			1420.1	68	0.020996	1.6779	0.062988				1331.52	64	0.052246	1.2819	0.15674				1077.93	70	0.094648	1.0239	0.28025			1546.56	84	0.0061455	2.2114	0.018437	Fibrinogen alpha chain			1262.25	82
			1073.56	38	0.075561	1.1217	0.19544			1546.56	61	0.092285	1.0349	0.25049			1073.56	67	0.026855	1.571	0.069824				1519.87	62	0.077148	1.1127	0.20059				1221.16	26.5	0.1006	0.99739	0.28025			1077.93	83	0.0076589	2.1158	0.021335	Fibrinogen alpha chain			1077.93	80.5
			C4	16	0.077148	1.1127	0.19544			1277.28	60	0.10986	0.95915	0.27832			1449.73	67	0.026855	1.571	0.069824				1617.58	62	0.077148	1.1127	0.20059				1331.52	27.5	0.12141	0.91573	0.31568			1617.58	82	0.0097223	2.0122	0.025278	Fibrinogen alpha chain			1420.1	80.5
			1283.24	45	0.083131	1.0802	0.19744			1262.25	59	0.12939	0.88808	0.30731			4053.21	8	0.029383	1.5319	0.07162				1537.74	61	0.092285	1.0349	0.22495				1277.28	28	0.13188	0.87982	0.32146			3240.92	15	0.011807	1.9279	0.028779	Fibrinogen alpha chain			2660.77	16
			1466.66	60	0.10986	0.95915	0.24558			1537.74	58	0.15137	0.81997	0.3364			1945.24	5	0.044011	1.3564	0.10097				2952.88	60	0.10986	0.95915	0.25204				1537.74	66	0.18134	0.74149	0.40732			C4	16	0.014671	1.8335	0.033658				1617.58	78
			1238.35	36	0.12353	0.90821	0.25879			1331.52	48	0.1971	0.7053	0.3364			2093.2	10	0.083131	1.0802	0.18012				1300.94	51	0.11972	0.92182	0.2594				1300.94	30.5	0.18799	0.72586	0.40732			1351.37	79.5	0.016321	1.7872	0.035362	Fibrinogen alpha chain			1866.3	18
			1568.49	59	0.12939	0.88808	0.25879			1420.1	48	0.19733	0.70482	0.3364			1546.56	57	0.17627	0.75382	0.36103				4053.21	16	0.14237	0.84659	0.29223				1073.56	32	0.22555	0.64676	0.4557			1221.16	79	0.018572	1.7311	0.038122	Inter-alpha-trypsin inhibitor heavy chain H1			1546.56	76
			1077.93	49	0.16817	0.77426	0.31952			1568.49	48	0.19733	0.70482	0.3364			3240.92	14	0.18514	0.73249	0.36103				5903.35	58	0.15137	0.81997	0.29517				C3	64	0.23798	0.62346	0.4557			IgG4	78.5	0.019646	1.7067	0.03831				1568.49	75.5
			1020.93	48	0.19733	0.70482	0.35707			2554.56	48	0.19733	0.70482	0.3364			1238.35	47	0.23002	0.63823	0.41375				1364.33	57	0.17627	0.75382	0.31248				1945.24	32.5	0.24538	0.61017	0.4557			1420.1	77	0.027832	1.5555	0.049338	Filamin-B			3240.92	21
			1945.24	13	0.28632	0.54315	0.49455			1449.73	56	0.20361	0.69119	0.3364			C3	23	0.2334	0.6319	0.41375				1449.73	57	0.17627	0.75382	0.31248				1519.87	62	0.30539	0.51514	0.51784			1449.73	77	0.027832	1.5555	0.049338	Complement C4-A			1331.52	21
			2093.2	17	0.30806	0.51136	0.50897			2660.77	56	0.20361	0.69119	0.3364			C4	24	0.26611	0.57493	0.45124				1277.28	47	0.23002	0.63823	0.39004				2105.82	34	0.30539	0.51514	0.51784			1866.3	23	0.058254	1.2347	0.098779				1221.16	74.5
			5903.35	22	0.35053	0.45528	0.555			1300.94	47	0.22979	0.63866	0.35893			1277.28	52	0.33936	0.46935	0.52939				C3	25	0.30127	0.52104	0.46998				2932.82	35	0.34315	0.46452	0.55761			1073.56	71	0.082464	1.0837	0.12864				5903.35	69.5
			1207.26	51	0.38037	0.41979	0.57816			1945.24	12	0.23614	0.62684	0.35893			2769.78	52	0.33936	0.46935	0.52939				1546.56	53	0.30127	0.52104	0.46998				1449.73	36	0.37423	0.42686	0.56079			2932.82	25	0.082464	1.0837	0.12864				1073.56	69.5
			C3	28	0.42383	0.37281	0.61944			1617.58	52	0.33936	0.46935	0.46055			2660.77	27	0.38037	0.41979	0.57056				C4	26	0.33936	0.46935	0.4879				4209.36	36	0.38374	0.41596	0.56079			2105.82	69	0.1136	0.94461	0.1704				1449.73	69
			1331.52	20	0.47553	0.32282	0.66927			2932.82	52	0.33936	0.46935	0.46055			2554.56	49	0.46973	0.32815	0.67849				1568.49	52	0.33936	0.46935	0.4879				1283.24	37	0.40262	0.39511	0.56079			1364.33	64	0.23158	0.6353	0.3345				2932.82	27
			2660.77	25	0.50488	0.29681	0.67609			4209.36	52	0.33936	0.46935	0.46055			1866.3	34	0.54082	0.26695	0.71626				1945.24	22	0.35029	0.45557	0.4879				1420.1	59	0.40262	0.39511	0.56079			1568.49	63	0.25947	0.58591	0.36141				4209.36	27
			2952.88	30	0.51855	0.28521	0.67609			4053.21	19	0.41482	0.38214	0.54356			1300.94	40	0.56332	0.24925	0.71626				1283.24	36	0.41482	0.38214	0.55098				1568.49	58	0.45393	0.34301	0.59826			2952.88	62	0.29671	0.52767	0.39903				1283.24	27.5
			4053.21	21	0.54082	0.26695	0.67609			2769.78	45	0.67725	0.16925	0.81163			1331.52	26	0.56332	0.24925	0.71626				4209.36	28	0.42383	0.37281	0.55098				5903.35	58	0.4602	0.33705	0.59826			5903.35	61	0.331	0.48017	0.4303				2952.88	67
			2769.78	47	0.56934	0.24463	0.67609			2093.2	23	0.68348	0.16527	0.81163			2105.82	47	0.56934	0.24463	0.71626				2093.2	24	0.4498	0.34698	0.56588				1262.25	39	0.52081	0.28332	0.63293			1283.24	37	0.41418	0.38281	0.50478				1364.33	64
			2932.82	47	0.56934	0.24463	0.67609			4643.3	23	0.68348	0.16527	0.81163			4643.3	22	0.6103	0.21446	0.7438				1238.35	39	0.62483	0.20423	0.76152				2554.56	39.5	0.53556	0.2712	0.63293			4643.3	59	0.41418	0.38281	0.50478				2554.56	33
			1420.1	33	0.6103	0.21446	0.6821			3240.92	24	0.75977	0.11932	0.84915			1364.33	38	0.68908	0.16173	0.81437				2660.77	45	0.67725	0.16925	0.76784				2952.88	56.5	0.53556	0.2712	0.63293			2769.78	56	0.56269	0.24973	0.64543				4643.3	62.5
			3240.92	22	0.6103	0.21446	0.6821			5903.35	24	0.75977	0.11932	0.84915			4209.36	35	0.79102	0.10181	0.90734				2769.78	33	0.67725	0.16925	0.76784				4643.3	40	0.5576	0.25367	0.63666			4209.36	40	0.56269	0.24973	0.64543				1300.94	62
			4209.36	35	0.79102	0.10181	0.8501			2952.88	43	0.79102	0.10181	0.85882			1568.49	42	0.8501	0.070531	0.92094				2554.56	38	0.68908	0.16173	0.76784				3315.61	56	0.57136	0.24309	0.63666			1238.35	42	0.67121	0.17314	0.74791				C3	36
			4643.3	25	0.8127	0.090068	0.8501			C3	36	0.8501	0.070531	0.89733			2952.88	42	0.8501	0.070531	0.92094				2105.82	36	0.8501	0.070531	0.89605				1546.56	54	0.67843	0.16849	0.73497			C3	43	0.72836	0.13766	0.78905				2769.78	39
			1866.3	25	0.83846	0.076516	0.8501			1364.33	31	0.8939	0.048709	0.91806			1283.24	24	0.9057	0.043018	0.95465				2932.82	42	0.8501	0.070531	0.89605				IgG4	53	0.72647	0.13878	0.76574			1277.28	52	0.78706	0.10399	0.80777				1277.28	55
			2105.82	36	0.8501	0.070531	0.8501			C4	39	1	0	1			2932.82	38	0.96973	0.013351	0.99525				4643.3	34	0.96454	0.015679	0.98992				2769.78	52	0.78706	0.10399	0.80777			2554.56	44	0.78706	0.10399	0.80777				2105.82	55
																	5903.35	27	1	0	1				3240.92	33	1	0	1				1364.33	47	0.96922	0.013579	0.96922			1300.94	50	0.90783	0.041994	0.90783				1238.35	47
[truncated: 4 more columns]

## Sheet: Low responders (0-180)
Legend:			LOW RESPONDERS (0-180)							LOW RESPONDERS (0-180)							LOW RESPONDERS (0-180)								LOW RESPONDERS (0-180)							LOW RESPONDERS (0-180)							LOW RESPONDERS (0-180)								LOW RESPONDERS (0-180)
1UR - VIT patients one day before starting the treatment			1UR vs 2UR							1UR vs 3UR							1UR vs 4UR								1UR vs 5UR							1UR vs 1K							4UR vs 2K								5UR vs 2K
2UR - VIT patients on the 1st day of the treatment
3UR - VIT patients on the 11th day of the treatment			m/z	V	p.value	-log(10)	FDR			m/z	V	p.value	-log(10)	FDR			m/z	V	p.value	- log(10)	FDR				m/z	V	p.value	- log(10)	FDR			m/z	V	p.value	- log(10)	FDR			m/z	V	p.value	- log(10)	FDR				m/z	V	p.value
4UR - VIT patients on the 90th day of the treatment			2554.56	50	0.019531	1.7093	0.61849			1420.1	31	0.080058	1.0966	0.79838			IgG4	55	0.0019531	2.7093	0.025391				IgG4	55	0.0019531	2.7093	0.076172			C4	15	0.028655	1.5428	0.42531			C4	3	0.0011076	2.9556	0.022518				1945.24	3	0.0011076
5UR - VIT patients on the 180th day of the treatment			3315.61	3	0.042315	1.3735	0.61849			1519.87	42	0.16016	0.79546	0.79838			1866.3	0	0.0019531	2.7093	0.025391	Complement C3			2105.82	8	0.048828	1.3113	0.62445			1945.24	16	0.036407	1.4388	0.42531			IgG4	77	0.0011548	2.9375	0.022518				IgG4	75	0.0021281
1K - Controls (1st blood draw)			1568.49	47	0.048828	1.3113	0.61849			1537.74	42	0.16016	0.79546	0.79838			2660.77	0	0.0019531	2.7093	0.025391	Fibrinogen alpha chain			2660.77	8	0.048828	1.3113	0.62445			2093.2	17	0.045143	1.3454	0.42531			1945.24	6	0.0028426	2.5463	0.036954	Kininogen-1			2093.2	8	0.0048797
2K - Controls (2nd blood draw 90 days after the 1st one)			1449.73	44	0.10547	0.97688	0.75476			1077.93	28	0.18343	0.73653	0.79838			2105.82	2	0.0058594	2.2321	0.057129				3240.92	7	0.075561	1.1217	0.62445			1568.49	62	0.053563	1.2711	0.42531			1546.56	72	0.0051056	2.292	0.039824	Fibrinogen alpha chain			1546.56	71	0.0067001
			1617.58	43	0.13086	0.8832	0.75476			2952.88	11	0.19252	0.71553	0.79838			2093.2	0	0.014266	1.8457	0.10882				2093.2	5	0.080058	1.0966	0.62445			2660.77	18	0.054527	1.2634	0.42531			2660.77	8	0.0051056	2.292	0.039824	Fibrinogen alpha chain			C4	10	0.0083853
			1420.1	29	0.14148	0.8493	0.75476			4053.21	11	0.19252	0.71553	0.79838			2952.88	2	0.017817	1.7492	0.10882				4053.21	8	0.097201	1.0123	0.63181			1351.37	58.5	0.094224	1.0258	0.46212			2093.2	9	0.0061468	2.2114	0.039954	Fibrinogen alpha chain			2660.77	15	0.029406
			4053.21	10	0.15513	0.8093	0.75476			C3	15	0.23242	0.63372	0.79838			1466.66	50	0.019531	1.7093	0.10882				1420.1	34	0.19252	0.71553	0.95338			1020.93	57.5	0.11398	0.94317	0.46212			1866.3	9.5	0.007623	2.1179	0.042471	Complement C3			1073.56	64.5	0.032789
			1331.52	11	0.19252	0.71553	0.75476			2105.82	15	0.23242	0.63372	0.79838			1207.26	48	0.037109	1.4305	0.18091				1466.66	40	0.23242	0.63372	0.95338			1207.26	58	0.12199	0.91368	0.46212			3315.61	12	0.014497	1.8387	0.070674				1262.25	64	0.036698
			1537.74	40	0.23242	0.63372	0.75476			2093.2	9	0.23395	0.63087	0.79838			1351.37	39	0.058024	1.2364	0.25144				1617.58	40	0.23242	0.63372	0.95338			1519.87	58	0.12199	0.91368	0.46212			1331.52	13	0.018422	1.7347	0.07983				1537.74	63	0.045478
			1546.56	40	0.23242	0.63372	0.75476			C4	38	0.32227	0.49179	0.79838			1519.87	45	0.083984	1.0758	0.32754				2932.82	39	0.27539	0.56005	0.95338			1546.56	57	0.14571	0.83651	0.46212			2769.78	16	0.036601	1.4365	0.13011				1568.49	62.5	0.049305
			1945.24	33	0.23614	0.62684	0.75476			1546.56	38	0.32227	0.49179	0.79838			2769.78	8	0.097201	1.0123	0.34277				1364.33	32	0.28632	0.54315	0.95338			1537.74	56.5	0.15492	0.8099	0.46212			1519.87	64	0.036698	1.4354	0.13011				4053.21	18	0.055458
			2769.78	39	0.27539	0.56005	0.75476			2660.77	17	0.32227	0.49179	0.79838			3240.92	11	0.10547	0.97688	0.34277				C3	17	0.32227	0.49179	0.95338			1617.58	56.5	0.15492	0.8099	0.46212			1537.74	63	0.045478	1.3422	0.1478				2769.78	18	0.055965
			1073.56	38	0.32227	0.49179	0.75476			1331.52	14	0.34325	0.46439	0.79838			4053.21	9	0.12353	0.90821	0.3706				1351.37	31	0.34325	0.46439	0.95338			1466.66	56	0.17281	0.76242	0.46212			4053.21	18	0.054699	1.262	0.1641				1519.87	61	0.068392
			1262.25	38	0.32227	0.49179	0.75476			1945.24	31	0.34325	0.46439	0.79838			1020.93	29	0.14148	0.8493	0.39038				1262.25	18	0.375	0.42597	0.95338			2952.88	55.5	0.18034	0.74391	0.46212			1221.16	60.5	0.075259	1.1234	0.20232				1866.3	19.5	0.075259
			1466.66	38	0.32227	0.49179	0.75476			3240.92	14	0.34325	0.46439	0.79838			1300.94	10	0.15513	0.8093	0.39038				2769.78	18	0.375	0.42597	0.95338			1077.93	55	0.19296	0.71453	0.46212			1207.26	60	0.083004	1.0809	0.20232				3315.61	20	0.083004
			1866.3	18	0.375	0.42597	0.75476			1020.93	37	0.375	0.42597	0.79838			1568.49	13	0.16016	0.79546	0.39038				1283.24	15	0.40694	0.39047	0.95338			C3	55	0.20307	0.69235	0.46212			1262.25	60	0.083004	1.0809	0.20232				2105.82	59	0.10005
			2660.77	18	0.375	0.42597	0.75476			1238.35	37	0.375	0.42597	0.79838			1331.52	11	0.19252	0.71553	0.3969				1866.3	19	0.43164	0.36488	0.95338			1262.25	55	0.20307	0.69235	0.46212			1466.66	59	0.10005	0.99979	0.22952				1466.66	58	0.11977
			1283.24	36	0.43164	0.36488	0.75476			1073.56	15	0.40694	0.39047	0.79838			1221.16	14	0.19336	0.71363	0.3969				1207.26	35	0.49219	0.30787	0.95338			3240.92	25.5	0.21329	0.67103	0.46212			2932.82	22	0.11977	0.92163	0.25951				1364.33	57	0.14222
			1519.87	36	0.43164	0.36488	0.75476			1449.73	30	0.40694	0.39047	0.79838			1283.24	14	0.19336	0.71363	0.3969				1519.87	35	0.49219	0.30787	0.95338			1866.3	26	0.23009	0.6381	0.47229			1073.56	56.5	0.15471	0.8105	0.31755				1449.73	57	0.14242
			2932.82	36	0.43164	0.36488	0.75476			2554.56	36	0.43164	0.36488	0.79838			1546.56	15	0.23242	0.63372	0.45322				4209.36	20	0.49219	0.30787	0.95338			2105.82	53	0.27428	0.5618	0.53485			3240.92	24	0.16823	0.7741	0.32804				1221.16	56.5	0.15471
			4643.3	29	0.4772	0.3213	0.75476			5903.35	12	0.44121	0.35536	0.79838			2932.82	16	0.27539	0.56005	0.51144				2952.88	17	0.55362	0.25679	0.95338			IgG4	52	0.30587	0.51446	0.56805			1568.49	55.5	0.18011	0.74446	0.33449				3240.92	24	0.16801
			2093.2	13	0.52861	0.27686	0.75476			1568.49	29	0.4772	0.3213	0.81318			1449.73	17	0.32227	0.49179	0.57129				1077.93	34	0.55664	0.25443	0.95338			1073.56	51	0.34985	0.45612	0.62019			1617.58	55	0.19739	0.70468	0.34992				1207.26	56	0.16823
			1351.37	28	0.55362	0.25679	0.75476			1617.58	35	0.49219	0.30787	0.81318			1077.93	31	0.34325	0.46439	0.58204				4643.3	22	0.62406	0.20477	0.95338			4053.21	29.5	0.37401	0.42711	0.6342			1351.37	54.5	0.21091	0.67589	0.35764				2952.88	55	0.19646
			C4	21	0.55664	0.25443	0.75476			1283.24	28	0.55362	0.25679	0.81355			1238.35	18	0.375	0.42597	0.60938				1221.16	22	0.625	0.20412	0.95338			2932.82	30	0.40825	0.38908	0.6634			1277.28	53	0.26647	0.57435	0.41569				1077.93	54.5	0.21091
			1077.93	34	0.55664	0.25443	0.75476			1351.37	28	0.55362	0.25679	0.81355			1073.56	19	0.43164	0.36488	0.62243				1537.74	33	0.625	0.20412	0.95338			5903.35	48.5	0.46906	0.32877	0.71702			2554.56	27	0.26647	0.57435	0.41569				1020.93	54	0.22524
			1221.16	34	0.55664	0.25443	0.75476			4209.36	21	0.55664	0.25443	0.81355			1277.28	19	0.43164	0.36488	0.62243				1020.93	27	0.63559	0.19683	0.95338			1283.24	48	0.50428	0.29733	0.71702			1020.93	52	0.29223	0.53428	0.43834				1331.52	27	0.26647
			2105.82	21	0.55664	0.25443	0.75476			2932.82	33	0.625	0.20412	0.86258			1617.58	36	0.43164	0.36488	0.62243				1945.24	19	0.72228	0.14129	1			3315.61	32	0.50428	0.29733	0.71702			1077.93	51	0.34557	0.46147	0.49915				1617.58	53	0.26647
			C3	22	0.625	0.20412	0.75476			4643.3	18	0.63559	0.19683	0.86258			1420.1	19	0.44687	0.34982	0.62243				1331.52	24	0.76953	0.11377	1			1238.35	32	0.51479	0.28837	0.71702			1420.1	48.5	0.47468	0.3236	0.6154				1351.37	51.5	0.32562
			1207.26	33	0.625	0.20412	0.75476			1262.25	23	0.69531	0.15782	0.9111			5903.35	17	0.55362	0.25679	0.72363				3315.61	25	0.8457	0.072782	1			2769.78	47	0.55949	0.25221	0.72734			4643.3	48	0.50048	0.30061	0.6154				1420.1	51.5	0.32788
			1300.94	33	0.625	0.20412	0.75476			1466.66	31	0.76953	0.11377	0.9452			4209.36	21	0.55664	0.25443	0.72363				1568.49	21	0.9057	0.043018	1			4643.3	33	0.55949	0.25221	0.72734			1238.35	48	0.50494	0.29676	0.6154				1277.28	51	0.3506
			3240.92	18	0.63559	0.19683	0.75476			1364.33	20	0.8127	0.090068	0.9452			2554.56	18	0.63559	0.19683	0.77462				5903.35	24	0.9057	0.043018	1			1420.1	46	0.60161	0.22068	0.75687			1449.73	48	0.50494	0.29676	0.6154				5903.35	50.5	0.37153
			5903.35	18	0.63559	0.19683	0.75476			1207.26	30	0.8457	0.072782	0.9452			3315.61	18	0.63559	0.19683	0.77462				C4	29	0.92188	0.035328	1			1331.52	35	0.68867	0.16199	0.83931			2105.82	48	0.50494	0.29676	0.6154				1283.24	50	0.39739
			1020.93	32	0.69531	0.15782	0.77711			1300.94	30	0.8457	0.072782	0.9452			1945.24	19	0.72228	0.14129	0.80929				1277.28	29	0.92188	0.035328	1			1300.94	43.5	0.7897	0.10254	0.93329			5903.35	46.5	0.59184	0.22779	0.69945				4643.3	48	0.50048
			1277.28	32	0.69531	0.15782	0.77711			3315.61	25	0.8457	0.072782	0.9452			1364.33	21	0.72629	0.13889	0.80929				2554.56	29	0.92188	0.035328	1			4209.36	37	0.82856	0.081678	0.9504			2952.88	45	0.68759	0.16267	0.76788				C3	33	0.56337
			1238.35	31	0.76953	0.11377	0.81228			1221.16	21	0.9057	0.043018	0.95601			4643.3	15	0.72629	0.13889	0.80929				1073.56	28	1	0	1			1221.16	42.5	0.85888	0.066066	0.95704			1300.94	45	0.68913	0.1617	0.76788				2932.82	33	0.56337
			2952.88	24	0.76953	0.11377	0.81228			2769.78	21	0.9057	0.043018	0.95601			C3	31	0.76953	0.11377	0.81113				1238.35	28	1	0	1			1364.33	38	0.89343	0.048942	0.96788			1364.33	37	0.82376	0.084197	0.89241				1300.94	46	0.62488
			1364.33	28	1	0	1			1277.28	27	1	0	1			1262.25	24	0.76953	0.11377	0.81113				1300.94	27	1	0	1			2554.56	39	0.96449	0.015702	0.99081			1283.24	38	0.8937	0.048808	0.91744				2554.56	34	0.62488
			4209.36	27	1	0	1			1866.3	28	1	0	1			C4	26	0.92188	0.035328	0.94613				1449.73	27	1	0	1			1277.28	39	0.9654	0.015292	0.99081			C3	42	0.89392	0.048702	0.91744				4209.36	35	0.68913
																	1537.74	28	1	0	1				1546.56	28	1	0	1			1449.73	40.5	1	0	1			4209.36	40	1	0	1				1238.35	40	1
[truncated: 3 more columns]
